# Supplementary material for: ASKA technology-based pull-down method reveals a suppressive effect of ASK1 on the inflammatory NOD-RIPK2 pathway in brown adipocytes﻿
Source: Sci Rep. 2021 Nov 10;11:22009. doi: 10.1038/s41598-021-01123-7 (PMC8581049; doi:10.1038/s41598-021-01123-7)
Supplement: Supplementary file 1 — Supplementary Information 1. [file 41598_2021_1123_MOESM1_ESM.xlsx]

## Sheet: Fig. 1d
Cycle=8_Fc=2-1_X	Cycle=8_Fc=2-1_Y	Cycle=8_Fc=3-1_X	Cycle=8_Fc=3-1_Y	Cycle=8_Fc=4-1_X	Cycle=8_Fc=4-1_Y	Cycle=10_Fc=2-1_X	Cycle=10_Fc=2-1_Y	Cycle=10_Fc=3-1_X	Cycle=10_Fc=3-1_Y	Cycle=10_Fc=4-1_X	Cycle=10_Fc=4-1_Y
0.1	0.96172	0.1	0.682812	0.1	1.22345	0.1	1.72969	0.1	1.35625	0.1	1.83282
0.2	1.02031	0.2	0.628124	0.2	1.15704	0.2	1.70234	0.2	1.325	0.2	1.76642
0.3	1.24688	0.3	0.53828	0.3	1.10236	0.3	1.57422	0.3	1.43437	0.3	1.62579
0.4	1.27891	0.4	0.702343	0.4	1.34454	0.4	1.74453	0.4	1.22734	0.4	1.80939
0.5	1.2211	0.5	0.596874	0.5	1.24298	0.5	1.82344	0.5	1.37578	0.5	2.02423
0.6	1.29375	0.6	0.706249	0.6	1.33282	0.6	1.72969	0.6	1.49687	0.6	1.91095
0.7	1.08828	0.7	0.745312	0.7	1.25079	0.7	1.70391	0.7	1.39922	0.7	1.91486
0.8	1.23203	0.8	0.702343	0.8	1.42267	0.8	1.57031	0.8	1.39922	0.8	1.91486
0.9	1.01875	0.9	0.729687	0.9	1.16095	0.9	1.74297	0.9	1.42656	0.9	1.86798
1	1.07344	1	0.686718	1	1.25079	1	1.73906	1	1.23906	1	1.76251
1.1	1.00469	1.1	1.04219	1.1	1.13751	1.1	1.49375	1.1	1.36952	1.1	1.70392
1.2	1.08516	1.2	0.961718	1.2	1.26251	1.2	1.42031	1.2	1.24532	1.2	1.80002
1.3	1.07188	1.3	0.971092	1.3	1.39377	1.3	1.63359	1.3	1.5789	1.3	1.70547
1.4	1.09844	1.4	1.05	1.4	1.50549	1.4	1.79688	1.4	1.04375	1.4	1.94611
1.5	1.02344	1.5	0.924217	1.5	1.57111	1.5	1.70703	1.5	1.37891	1.5	1.91095
1.6	1.08672	1.6	1.11016	1.6	1.41956	1.6	1.55469	1.6	1.26405	1.6	1.60706
1.7	0.90625	1.7	0.652344	1.7	1.26486	1.7	1.87422	1.7	1.35547	1.7	1.93283
1.8	1.02734	1.8	0.527344	1.8	1.5	1.8	1.65781	1.8	1.54297	1.8	1.86877
1.9	1.16563	1.9	0.878124	1.9	1.26172	1.9	1.54062	1.9	1.25546	1.9	2.13831
2	1.04297	2	0.902344	2	1.43829	2	1.47109	2	1.42891	2	2.05469
2.1	0.950783	2.1	0.692186	2.1	1.23828	2.1	1.37344	2.1	1.32031	2.1	1.62735
2.2	1.09219	2.2	0.710155	2.2	1.13205	2.2	1.48672	2.2	1.24843	2.2	1.77112
2.3	1.07656	2.3	0.817968	2.3	1.32892	2.3	1.79844	2.3	1.29921	2.3	1.9758
2.4	1.4	2.4	0.78828	2.4	1.46719	2.4	1.68594	2.4	1.33046	2.4	1.75314
2.5	0.932812	2.5	0.661718	2.5	1.12579	2.5	1.73359	2.5	1.49297	2.5	1.76877
2.6	0.917969	2.6	0.872656	2.6	1.29922	2.6	1.60312	2.6	1.25937	2.6	2.02032
2.7	0.971096	2.7	0.883593	2.7	1.24844	2.7	1.78203	2.7	1.34531	2.7	2.08203
2.8	1.07813	2.8	0.888281	2.8	1.44455	2.8	1.61172	2.8	1.04219	2.8	1.63281
2.9	0.871876	2.9	0.692186	2.9	1.41641	2.9	1.61953	2.9	1.33907	2.9	1.64688
3	0.978127	3	0.916405	3	1.42502	3	1.75234	3	1.2336	3	1.77188
3.1	0.986721	3.1	0.935936	3.1	1.04456	3.1	1.71094	3.1	1.32187	3.1	1.83438
3.2	0.787502	3.2	0.918749	3.2	1.3844	3.2	1.81172	3.2	1.34688	3.2	1.80078
3.3	1.01172	3.3	1.01563	3.3	1.18283	3.3	1.65	3.3	1.325	3.3	1.85782
3.4	0.772655	3.4	0.65	3.4	1.20313	3.4	1.35625	3.4	1.09531	3.4	1.64532
3.5	0.845314	3.5	0.889061	3.5	1.19376	3.5	1.49531	3.5	1.23828	3.5	1.58594
3.6	1.0336	3.6	0.853125	3.6	1.33752	3.6	1.57891	3.6	1.13203	3.6	1.83752
3.7	0.807034	3.7	0.534374	3.7	1.23282	3.7	1.65469	3.7	1.2375	3.7	1.72891
3.8	0.87344	3.8	0.770311	3.8	1.16095	3.8	1.50312	3.8	1.24141	3.8	1.76407
3.9	0.858593	3.9	0.599998	3.9	1.00705	3.9	1.50859	3.9	1.56093	3.9	1.90079
4	1.17109	4	0.666405	4	1.16174	4	1.59609	4	1.46953	4	1.86642
4.1	0.926563	4.1	0.86875	4.1	1.11487	4.1	1.52187	4.1	1.34921	4.1	1.91095
4.2	0.690624	4.2	0.800781	4.2	1.23672	4.2	1.4875	4.2	1.14063	4.2	1.84766
4.3	0.775784	4.3	0.754686	4.3	1.16797	4.3	1.38828	4.3	1.23515	4.3	1.78284
4.4	0.912502	4.4	0.767967	4.4	1.22971	4.4	1.33672	4.4	1.28516	4.4	1.65704
4.5	0.957031	4.5	0.826561	4.5	1.39612	4.5	1.61875	4.5	1.15157	4.5	1.94299
4.6	0.878906	4.6	0.736717	4.6	1.14612	4.6	1.57109	4.6	1.2039	4.6	1.58829
4.7	0.929688	4.7	1.01172	4.7	1.06409	4.7	1.53437	4.7	1.17188	4.7	1.57892
4.8	0.780468	4.8	0.976563	4.8	1.30078	4.8	1.35234	4.8	1.26485	4.8	1.33752
4.9	0.860939	4.9	0.69453	4.9	1.45313	4.9	1.42578	4.9	1.15938	4.9	1.56094
5	0.749218	5	0.613281	5	1.1297	5	1.47266	5	1.24687	5	1.45938
5.1	0.821877	5.1	0.814842	5.1	1.14063	5.1	1.45703	5.1	1.18124	5.1	1.63751
5.2	0.832031	5.2	0.646873	5.2	1.14221	5.2	1.47031	5.2	1.16406	5.2	1.77734
5.3	0.72422	5.3	0.708593	5.3	1.20862	5.3	1.54688	5.3	1.17343	5.3	1.52502
5.4	1.00156	5.4	0.845312	5.4	1.37735	5.4	1.41953	5.4	1.07031	5.4	1.39063
5.5	0.804688	5.5	0.732031	5.5	1.11172	5.5	1.28672	5.5	1.38359	5.5	1.69299
5.6	0.487499	5.6	0.605469	5.6	1.11954	5.6	1.34766	5.6	1.02734	5.6	1.66486
5.7	0.847656	5.7	0.633593	5.7	0.851563	5.7	1.52266	5.7	1.24452	5.7	2.05627
5.8	0.96172	5.8	0.757813	5.8	1.13986	5.8	1.38047	5.8	1.09218	5.8	1.49924
5.9	0.791409	5.9	0.78203	5.9	1.11328	5.9	1.6875	5.9	1.1039	5.9	1.80002
6	0.939064	6	0.786718	6	1.31955	6	1.24844	6	1.16171	6	1.54221
6.1	1.01172	6.1	0.742968	6.1	1.22891	6.1	1.2	6.1	1.05312	6.1	1.55469
6.2	0.859375	6.2	0.696093	6.2	1.10861	6.2	1.32422	6.2	1.08359	6.2	1.63596
6.3	0.814846	6.3	0.638281	6.3	1.00705	6.3	1.32656	6.3	1.14609	6.3	1.63281
6.4	0.867188	6.4	0.535156	6.4	0.986725	6.4	1.52734	6.4	1.02187	6.4	1.51563
6.5	0.828907	6.5	0.583593	6.5	1.05078	6.5	1.30312	6.5	1.08281	6.5	1.51877
6.6	1.00625	6.6	0.839062	6.6	1.1586	6.6	1.49297	6.6	1.2164	6.6	1.80939
6.7	0.870312	6.7	0.568748	6.7	0.977356	6.7	1.21016	6.7	1.01405	6.7	1.36328
6.8	0.789845	6.8	0.668749	6.8	1.08752	6.8	1.07813	6.8	0.690628	6.8	1.43283
6.9	0.563282	6.9	0.419531	6.9	0.503143	6.9	1.19922	6.9	0.855469	6.9	1.14297
7	0.827343	7	0.673437	7	0.975006	7	1.58516	7	0.873428	7	1.43518
7.1	0.935158	7.1	0.748436	7.1	0.978912	7.1	1.39922	7.1	1.22969	7.1	1.46408
7.2	0.567188	7.2	0.599218	7.2	1.04456	7.2	1.5125	7.2	0.963272	7.2	1.54141
7.3	0.293751	7.3	0.635937	7.3	0.807037	7.3	1.14766	7.3	0.964066	7.3	1.2883
7.4	0.520313	7.4	0.724998	7.4	0.700012	7.4	1.36797	7.4	0.777344	7.4	1.06485
7.5	1.0211	7.5	0.636719	7.5	1.02112	7.5	1.3875	7.5	0.867966	7.5	1.28674
7.6	1.03594	7.6	0.53828	7.6	0.832031	7.6	1.24062	7.6	0.947647	7.6	1.25861
7.7	0.715626	7.7	0.409374	7.7	0.805481	7.7	2.025	7.7	1.38124	7.7	1.39377
7.8	1.37031	7.8	0.917969	7.8	0.992981	7.8	0.9375	7.8	1.16875	7.8	1.4758
7.9	0.615627	7.9	0.801561	7.9	1.06641	7.9	0.901562	7.9	1.15234	7.9	1.51642
8	0.332813	8	0.526562	8	1.17502	8	1.15937	8	0.789063	8	1.27502
8.1	0.657814	8.1	0.702343	8.1	0.688293	8.1	1.29609	8.1	1.1375	8.1	1.38831
8.2	0.634377	8.2	0.655468	8.2	0.739075	8.2	1.3539	8.2	1.16016	8.2	1.45782
8.3	0.84219	8.3	0.852343	8.3	1.01251	8.3	1.29531	8.3	1.08594	8.3	1.47424
8.4	0.77422	8.4	0.682812	8.4	1.13986	8.4	1.23828	8.4	1.25313	8.4	1.75549
8.5	0.624218	8.5	0.917187	8.5	1.16876	8.5	1.11094	8.5	1.01718	8.5	1.56876
8.6	0.618752	8.6	0.65625	8.6	1.14142	8.6	1.16484	8.6	0.209366	8.6	1.52734
8.7	0.792187	8.7	0.029686	8.7	1.27734	8.7	1.26797	8.7	0.867966	8.7	1.26096
8.8	0.532032	8.8	0.241405	8.8	0.892212	8.8	1.2289	8.8	1.00859	8.8	0.645325
8.9	0.570313	8.9	0.571093	8.9	0.360168	8.9	1.19141	8.9	1.2625	8.9	1.5047
9	0.610939	9	0.653124	9	0.846893	9	1.20547	9	1.2375	9	1.38751
9.1	0.604687	9.1	0.732811	9.1	0.909393	9.1	1.1	9.1	0.975784	9.1	1.47891
9.2	0.699219	9.2	0.530468	9.2	1.0094	9.2	1.13984	9.2	1.03749	9.2	1.38126
9.3	0.512501	9.3	0.535156	9.3	0.926575	9.3	1.35156	9.3	0.962494	9.3	1.30002
9.4	0.484375	9.4	0.797655	9.4	0.945313	9.4	1.32734	9.4	0.769531	9.4	1.28516
9.5	0.646877	9.5	0.554688	9.5	0.901581	9.5	1.13984	9.5	1.15157	9.5	1.40784
9.6	0.71875	9.6	0.553905	9.6	1.03906	9.6	1.07031	9.6	1.08516	9.6	1.24454
9.7	0.675781	9.7	0.528906	9.7	0.836731	9.7	0.855469	9.7	0.553116	9.7	1.01797
9.8	0.450783	9.8	0.422655	9.8	0.803131	9.8	0.940624	9.8	0.721878	9.8	1.00314
9.9	0.90469	9.9	0.703125	9.9	0.921112	9.9	0.825001	9.9	0.784378	9.9	1.14297
10	1.00391	10	0.454687	10	0.785156	10	1.29844	10	0.793747	10	1.06485
10.1	0.790627	10.1	0.53828	10.1	0.932037	10.1	1.36641	10.1	0.959366	10.1	1.03204
10.2	0.78125	10.2	0.595312	10.2	0.8797	10.2	1.4164	10.2	1.1414	10.2	1.23752
10.3	0.823437	10.3	0.916405	10.3	0.904694	10.3	1.28672	10.3	0.953903	10.3	1.29376
10.4	0.618752	10.4	0.775	10.4	0.946899	10.4	1.0289	10.4	0.963272	10.4	1.18829
10.5	0.24844	10.5	0.677343	10.5	1.04532	10.5	1.14141	10.5	0.990616	10.5	0.960175
10.6	0.217968	10.6	0.672655	10.6	0.810944	10.6	0.999218	10.6	1.18828	10.6	1.31174
10.7	0.371876	10.7	1.13125	10.7	0.921112	10.7	0.727345	10.7	1.20313	10.7	1.41876
10.8	0.522655	10.8	0.65	10.8	0.884399	10.8	0.766407	10.8	1.28671	10.8	1.1969
10.9	0.460938	10.9	0.40703	10.9	1.20547	10.9	0.677341	10.9	0.875778	10.9	1.07422
11	0.55547	11	0.138281	11	0.780487	11	0.93203	11	0.842972	11	1.42657
11.1	0.717968	11.1	0.199219	11.1	0.826569	11.1	1.08437	11.1	0.43515	11.1	1.11954
11.2	0.835938	11.2	-0.0109386	11.2	0.574219	11.2	1.27344	11.2	0.388275	11.2	1.07813
11.3	0.729687	11.3	-0.0718765	11.3	0.358612	11.3	1.06953	11.3	0.445313	11.3	0.621094
11.4	0.575001	11.4	0.03125	11.4	0.0562744	11.4	1.12578	11.4	0.364059	11.4	0.962524
11.5	0.5625	11.5	0.0890617	11.5	0.316406	11.5	1.00156	11.5	0.40625	11.5	0.668762
11.6	0.923439	11.6	0.230469	11.6	0.352356	11.6	0.996876	11.6	0.339844	11.6	0.411743
11.7	0.845314	11.7	0.630468	11.7	0.492188	11.7	1.1875	11.7	0.5914	11.7	0.681274
11.8	0.421875	11.8	0.358593	11.8	0.326569	11.8	0.96172	11.8	0.639847	11.8	0.609375
11.9	0.521095	11.9	0.523438	11.9	0.559387	11.9	0.998436	11.9	0.749222	11.9	0.728912
12	0.886719	12	0.747656	12	0.851563	12	1.40469	12	0.896866	12	1.08047
12.1	0.773438	12.1	0.472656	12.1	1.12344	12.1	1.3375	12.1	0.973434	12.1	1.12424
12.2	0.660156	12.2	0.542187	12.2	0.789063	12.2	1.02109	12.2	0.921875	12.2	1.22345
12.3	0.596096	12.3	0.657812	12.3	1.01251	12.3	1.09609	12.3	0.509369	12.3	0.997681
12.4	0.357815	12.4	0.785936	12.4	0.7836	12.4	1.05469	12.4	0.695313	12.4	1.07422
12.5	0.419533	12.5	0.739061	12.5	0.839081	12.5	1.19609	12.5	0.943741	12.5	1.08362
12.6	0.53672	12.6	0.446875	12.6	1.17111	12.6	1.19297	12.6	0.976563	12.6	1.15549
12.7	0.610939	12.7	0.735155	12.7	0.853912	12.7	1.19687	12.7	1.08907	12.7	1.22424
12.8	0.720314	12.8	0.817968	12.8	0.862518	12.8	1.04453	12.8	1.03828	12.8	1.24454
12.9	0.62344	12.9	0.798437	12.9	1.20938	12.9	1.24375	12.9	0.927338	12.9	1.22501
13	0.519531	13	0.552343	13	1.13907	13	1.2	13	0.7789	13	1.44141
13.1	0.507813	13.1	0.478905	13.1	0.87735	13.1	1.00078	13.1	0.882034	13.1	1.21484
13.2	0.39922	13.2	0.510155	13.2	0.775024	13.2	1.0375	13.2	0.807022	13.2	1.25235
13.3	0.584377	13.3	0.735155	13.3	0.903931	13.3	1.05859	13.3	1.01953	13.3	1.27658
13.4	0.423439	13.4	0.610155	13.4	0.878143	13.4	1.0375	13.4	0.763275	13.4	0.989868
13.5	0.278908	13.5	0.703905	13.5	0.546112	13.5	0.96172	13.5	0.68515	13.5	1.07813
13.6	0.456249	13.6	0.598436	13.6	0.581268	13.6	1.10625	13.6	0.806244	13.6	1.14453
13.7	0.55547	13.7	0.498436	13.7	0.733612	13.7	1.07344	13.7	0.958588	13.7	1.11328
13.8	0.551563	13.8	0.278906	13.8	0.868774	13.8	0.916405	13.8	0.867188	13.8	1.1875
13.9	0.657814	13.9	0.4625	13.9	0.881256	13.9	1.1039	13.9	0.863281	13.9	1.18127
14	0.572659	14	0.510937	14	0.662506	14	1.07969	14	0.729691	14	0.880493
14.1	0.721096	14.1	0.439842	14.1	0.801575	14.1	1.0125	14.1	0.79921	14.1	0.955475
14.2	0.828907	14.2	0.512499	14.2	0.841431	14.2	1.07578	14.2	0.667191	14.2	1.13596
14.3	0.582813	14.3	0.364061	14.3	0.678925	14.3	0.964844	14.3	0.742188	14.3	0.924225
14.4	0.689064	14.4	0.644531	14.4	0.749237	14.4	0.809376	14.4	0.617188	14.4	0.642212
14.5	0.502346	14.5	0.620312	14.5	0.832031	14.5	1.30703	14.5	0.867966	14.5	1.13049
14.6	0.615627	14.6	0.72578	14.6	1.06329	14.6	1.25547	14.6	0.823441	14.6	0.977356
14.7	0.763283	14.7	0.504686	14.7	1.02814	14.7	0.909374	14.7	0.764847	14.7	0.990631
14.8	0.44297	14.8	0.43203	14.8	0.948456	14.8	0.991405	14.8	0.821869	14.8	1.18594
14.9	0.153908	14.9	0.545311	14.9	0.790649	14.9	1.01641	14.9	1.10547	14.9	1.23828
15	0.303905	15	0.358593	15	0.802368	15	0.834373	15	0.931244	15	1.19299
15.1	0.553127	15.1	0.374218	15.1	0.762512	15.1	1.04375	15.1	0.92421	15.1	1.07813
15.2	0.645313	15.2	0.692186	15.2	0.696106	15.2	1.08672	15.2	0.804688	15.2	1.06955
15.3	0.438282	15.3	0.435936	15.3	0.764862	15.3	0.918751	15.3	1.30782	15.3	1.0719
15.4	0.759377	15.4	0.482811	15.4	1.02893	15.4	1.10312	15.4	0.81015	15.4	1.11954
15.5	0.732815	15.5	0.414843	15.5	0.896118	15.5	1.01172	15.5	0.813278	15.5	1.375
15.6	0.653908	15.6	0.301561	15.6	0.815643	15.6	0.827343	15.6	0.719528	15.6	1.03986
15.7	0.28672	15.7	0.297655	15.7	0.280487	15.7	1.09375	15.7	0.859375	15.7	1.21954
15.8	0.568752	15.8	0.609375	15.8	0.807831	15.8	0.917969	15.8	0.678909	15.8	0.946899
15.9	0.717968	15.9	0.662498	15.9	0.839844	15.9	0.965626	15.9	0.527344	15.9	1.10391
16	0.646877	16	0.72578	16	0.931274	16	1.04219	16	0.683594	16	0.935181
16.1	0.439846	16.1	0.620312	16.1	0.680481	16.1	1.05	16.1	0.820313	16.1	1.08362
16.2	0.266407	16.2	0.485155	16.2	0.938293	16.2	1.00234	16.2	0.915619	16.2	0.946899
16.3	0.585938	16.3	0.639061	16.3	1.00314	16.3	0.921093	16.3	0.775772	16.3	1.13281
16.4	0.527344	16.4	0.426561	16.4	0.501587	16.4	0.988281	16.4	0.832809	16.4	1.34299
16.5	0.575783	16.5	0.457811	16.5	0.647675	16.5	0.821873	16.5	0.885147	16.5	0.840637
16.6	0.81797	16.6	0.61953	16.6	0.733612	16.6	0.696873	16.6	0.803116	16.6	1.06955
16.7	0.334377	16.7	0.496094	16.7	0.825806	16.7	1.18594	16.7	1.05078	16.7	1.10861
16.8	0.0921898	16.8	0.271873	16.8	0.9375	16.8	1.05	16.8	1.30937	16.8	1.10315
16.9	0.441406	16.9	0.224998	16.9	0.775024	16.9	1.13594	16.9	0.930466	16.9	1.22345
17	0.282814	17	0.440624	17	0.708618	17	1	17	0.823441	17	1.28986
17.1	0.424221	17.1	0.435156	17.1	0.559387	17.1	0.85078	17.1	0.766403	17.1	0.955475
17.2	0.375	17.2	0.478125	17.2	0.709381	17.2	1.09063	17.2	0.803116	17.2	1.02032
17.3	0.170315	17.3	0.492968	17.3	0.822662	17.3	0.804688	17.3	0.626556	17.3	0.928925
17.4	0.457813	17.4	0.481249	17.4	0.749237	17.4	0.914845	17.4	0.81015	17.4	0.929688
17.5	0.637501	17.5	0.205467	17.5	0.495331	17.5	0.967968	17.5	0.952347	17.5	1.18359
17.6	0.660938	17.6	0.193748	17.6	0.552368	17.6	0.93047	17.6	0.754684	17.6	1.01016
17.7	0.638283	17.7	0.275	17.7	0.478149	17.7	0.660938	17.7	0.657028	17.7	1.09064
17.8	0.671093	17.8	0.504686	17.8	0.5336	17.8	0.926563	17.8	0.701553	17.8	0.91095
17.9	0.547657	17.9	0.435936	17.9	0.589081	17.9	0.90625	17.9	0.903122	17.9	1.09299
18	0.384377	18	0.525	18	0.653931	18	0.699219	18	0.65625	18	0.840637
18.1	0.508595	18.1	0.502342	18.1	0.666412	18.1	0.863281	18.1	0.654678	18.1	0.946899
18.2	0.547657	18.2	0.557812	18.2	0.853149	18.2	1.13047	18.2	0.785156	18.2	1.21017
18.3	0.30547	18.3	0.643749	18.3	0.5047	18.3	0.84375	18.3	0.500778	18.3	0.876587
18.4	0.50703	18.4	0.823437	18.4	0.856262	18.4	0.895313	18.4	0.34375	18.4	0.801575
18.5	0.626564	18.5	0.754686	18.5	0.977356	18.5	0.982029	18.5	0.613281	18.5	0.692993
18.6	0.595314	18.6	0.578125	18.6	0.94455	18.6	1.17578	18.6	0.777344	18.6	0.720337
18.7	0.339844	18.7	0.514843	18.7	0.90625	18.7	1.05938	18.7	0.693741	18.7	0.821899
18.8	0.304688	18.8	0.289843	18.8	0.852356	18.8	1.05781	18.8	0.912491	18.8	1.1008
18.9	0.402344	18.9	0.612499	18.9	0.706268	18.9	1.00156	18.9	0.912491	18.9	0.846893
19	0.510159	19	0.522655	19	0.668762	19	1.02734	19	0.751556	19	1.01877
19.1	0.290627	19.1	0.346874	19.1	0.7547	19.1	1.11641	19.1	0.744522	19.1	1.17188
19.2	0.500782	19.2	0.5625	19.2	0.641418	19.2	1.03047	19.2	0.90625	19.2	1.1008
19.3	0.616405	19.3	0.492968	19.3	0.785156	19.3	0.942966	19.3	0.864838	19.3	1.02502
19.4	0.38047	19.4	0.360155	19.4	0.714081	19.4	0.993748	19.4	0.935928	19.4	1.34766
19.5	0.41172	19.5	0.275	19.5	0.635956	19.5	0.960155	19.5	0.617188	19.5	1.2258
19.6	0.622658	19.6	0.439062	19.6	0.8461	19.6	0.72031	19.6	0.653122	19.6	1.08362
19.7	0.53828	19.7	0.482031	19.7	0.584381	19.7	0.921875	19.7	0.864838	19.7	1.01251
19.8	0.36797	19.8	0.52578	19.8	0.568756	19.8	1.07969	19.8	0.822647	19.8	1.17188
19.9	0.467968	19.9	0.586718	19.9	0.864868	19.9	0.925781	19.9	0.801559	19.9	0.94455
20	0.489845	20	0.647655	20	0.577362	20	0.898438	20	0.586716	20	1.11798
20.1	0.376564	20.1	0.605469	20.1	0.770325	20.1	0.895313	20.1	0.724213	20.1	0.840637
20.2	0.0570335	20.2	0.43828	20.2	0.566406	20.2	0.986717	20.2	0.62265	20.2	0.847656
20.3	0.465626	20.3	0.321093	20.3	0.889862	20.3	1.02266	20.3	0.489059	20.3	0.878906
20.4	0.522655	20.4	0.555468	20.4	0.655487	20.4	0.745312	20.4	0.751556	20.4	0.664856
20.5	0.400784	20.5	0.238281	20.5	0.6633	20.5	1.03594	20.5	0.713272	20.5	0.9375
20.6	0.259377	20.6	0.479687	20.6	0.816406	20.6	1.04688	20.6	1.01718	20.6	1.03439
20.7	0.25703	20.7	0.371094	20.7	0.485168	20.7	0.735935	20.7	0.682022	20.7	0.828125
20.8	0.298439	20.8	0.360155	20.8	0.683594	20.8	0.745312	20.8	0.92421	20.8	1.05002
20.9	0.363281	20.9	0.309374	20.9	0.421112	20.9	0.77422	20.9	0.902344	20.9	0.94455
21	0.321877	21	0.174217	21	0.135956	21	0.696873	21	0.944534	21	1.01331
21.1	0.471874	21.1	0.405468	21.1	0.251587	21.1	0.730469	21.1	0.559372	21.1	0.916412
21.2	0.455471	21.2	0.375	21.2	0.457825	21.2	1.00937	21.2	0.782028	21.2	1.34845
21.3	0.44297	21.3	0.389061	21.3	0.855469	21.3	0.829685	21.3	0.707031	21.3	1.18439
21.4	0.376564	21.4	0.340624	21.4	0.646118	21.4	0.607029	21.4	0.471085	21.4	0.755493
21.5	0.478909	21.5	0.449219	21.5	0.647675	21.5	0.753906	21.5	0.392181	21.5	0.893768
21.6	0.296093	21.6	0.321093	21.6	0.292969	21.6	0.590626	21.6	0.477341	21.6	0.714844
21.7	0.30547	21.7	0.525	21.7	0.581268	21.7	0.826561	21.7	0.683594	21.7	0.516418
21.8	0.167187	21.8	0.473436	21.8	0.369537	21.8	1.07969	21.8	0.907806	21.8	0.857056
21.9	0.4375	21.9	0.570313	21.9	0.678925	21.9	0.990623	21.9	0.510147	21.9	0.78125
22	0.619534	22	0.482811	22	0.757813	22	0.972656	22	0.517181	22	0.436737
22.1	0.354687	22.1	0.520311	22.1	0.798462	22.1	0.966404	22.1	0.415619	22.1	0.859375
22.2	0.124218	22.2	0.168749	22.2	0.479706	22.2	1.20313	22.2	0.630463	22.2	0.953125
22.3	0.285938	22.3	0.24453	22.3	0.432831	22.3	1.10703	22.3	0.533585	22.3	0.605469
22.4	0.36797	22.4	0.230469	22.4	0.517212	22.4	0.821095	22.4	0.773438	22.4	0.831268
22.5	0.386719	22.5	0.315624	22.5	0.597656	22.5	1.02031	22.5	0.807816	22.5	0.942993
22.6	0.424221	22.6	0.445313	22.6	0.3172	22.6	0.889061	22.6	0.899994	22.6	1.12344
22.7	0.314846	22.7	0.466406	22.7	0.695313	22.7	0.674217	22.7	0.659378	22.7	0.75
22.8	0.346874	22.8	0.310936	22.8	0.553131	22.8	0.853905	22.8	0.795303	22.8	1.1586
22.9	0.264843	22.9	0.128906	22.9	0.505493	22.9	1.0625	22.9	1.04453	22.9	1.19064
23	0.196095	23	0.242188	23	0.382813	23	0.829685	23	0.932022	23	1.14844
23.1	0.182034	23.1	0.421093	23.1	0.0625	23.1	0.815624	23.1	0.743744	23.1	1.31564
23.2	0.253906	23.2	0.346874	23.2	0.367981	23.2	0.895313	23.2	0.824219	23.2	0.992188
23.3	0.552345	23.3	0.4625	23.3	0.657043	23.3	0.653126	23.3	0.722656	23.3	0.790649
23.4	0.275002	23.4	0.310936	23.4	0.400787	23.4	0.719532	23.4	0.671097	23.4	0.853149
23.5	0.341408	23.5	0.385155	23.5	0.579712	23.5	0.879688	23.5	0.382034	23.5	0.795319
23.6	0.44453	23.6	0.476563	23.6	0.552368	23.6	0.807812	23.6	0.710159	23.6	0.861725
23.7	0.394531	23.7	0.257813	23.7	0.519531	23.7	0.798435	23.7	0.693741	23.7	0.674225
23.8	0.277344	23.8	0.206249	23.8	0.371094	23.8	0.767185	23.8	0.5289	23.8	0.753143
23.9	0.256252	23.9	0.482811	23.9	0.461731	23.9	0.71328	23.9	0.614059	23.9	0.71875
24	0.28828	24	0.255468	24	0.521118	24	0.926563	24	0.363281	24	0.793762
24.1	0.212502	24.1	0.34453	24.1	0.572662	24.1	0.844532	24.1	0.503906	24.1	0.638306
24.2	0.334377	24.2	0.434374	24.2	0.780487	24.2	0.864063	24.2	0.828125	24.2	0.735962
24.3	0.335938	24.3	0.571093	24.3	0.7883	24.3	0.6875	24.3	0.789063	24.3	0.864868
24.4	0.262501	24.4	0.535156	24.4	0.800018	24.4	0.810936	24.4	0.805466	24.4	0.829712
24.5	0.384377	24.5	0.314062	24.5	0.746094	24.5	0.762501	24.5	0.817963	24.5	0.821106
24.6	0.137501	24.6	0.146093	24.6	0.517975	24.6	0.824219	24.6	0.661713	24.6	1.03906
24.7	0.0117188	24.7	0.435936	24.7	0.287506	24.7	1.03594	24.7	0.780472	24.7	0.914063
24.8	0.464062	24.8	0.144531	24.8	0.536743	24.8	0.766407	24.8	0.996094	24.8	1.11563
24.9	0.528126	24.9	0.254686	24.9	0.480469	24.9	0.83672	24.9	0.597656	24.9	1.06799
25	0.237499	25	0.346092	25	0.362518	25	0.783592	25	0.65625	25	0.868774
25.1	0.35078	25.1	0.341406	25.1	0.392212	25.1	0.696095	25.1	0.584366	25.1	0.751587
25.2	0.34375	25.2	0.174999	25.2	0.385162	25.2	0.914845	25.2	0.729691	25.2	0.760956
25.3	0.22422	25.3	0.418749	25.3	0.3797	25.3	0.8125	25.3	0.882813	25.3	0.760162
25.4	0.355469	25.4	0.253124	25.4	0.530487	25.4	0.789063	25.4	0.744522	25.4	0.911743
25.5	0.263283	25.5	0.392187	25.5	0.3797	25.5	0.978123	25.5	0.808594	25.5	1.01096
25.6	0.15469	25.6	0.457031	25.6	0.525787	25.6	1.15156	25.6	0.628906	25.6	1.11096
25.7	0.202343	25.7	0.596874	25.7	0.640625	25.7	0.710155	25.7	0.636719	25.7	0.915649
25.8	0.092968	25.8	0.488281	25.8	0.789856	25.8	0.688282	25.8	0.581253	25.8	0.829712
25.9	0.253124	25.9	0.449219	25.9	0.609375	25.9	0.960938	25.9	0.597656	25.9	0.920319
26	0.293751	26	0.364843	26	0.703125	26	0.735935	26	0.671875	26	0.900024
26.1	0.328125	26.1	0.449999	26.1	0.728912	26.1	0.89922	26.1	0.650772	26.1	0.786743
26.2	0.350002	26.2	0.298437	26.2	0.456268	26.2	0.852345	26.2	0.67421	26.2	0.839081
26.3	0.151562	26.3	0.258593	26.3	0.517975	26.3	0.791405	26.3	0.767181	26.3	0.917206
26.4	0.124218	26.4	0.30703	26.4	0.362518	26.4	0.75	26.4	0.735153	26.4	0.742188
26.5	0.260159	26.5	0.40625	26.5	0.567993	26.5	0.816406	26.5	0.496872	26.5	0.887512
26.6	0.175781	26.6	0.378906	26.6	0.503906	26.6	0.974216	26.6	0.671875	26.6	1.02814
26.7	0.253124	26.7	0.398438	26.7	0.355469	26.7	0.667969	26.7	0.709366	26.7	0.888306
26.8	0.0914078	26.8	0.346874	26.8	0.625	26.8	0.861717	26.8	0.739838	26.8	1.12033
26.9	0.304688	26.9	0.169531	26.9	0.520325	26.9	0.712498	26.9	0.65625	26.9	0.996094
27	0.216408	27	0.318748	27	0.381256	27	0.800781	27	0.480469	27	0.720337
27.1	0.270313	27.1	0.121094	27.1	0.462524	27.1	1.04766	27.1	0.721878	27.1	0.771118
27.2	0.28828	27.2	0.375	27.2	0.269531	27.2	0.945313	27.2	0.721085	27.2	0.904694
27.3	0.506252	27.3	0.303123	27.3	0.386719	27.3	0.783592	27.3	0.728897	27.3	0.671112
27.4	0.166409	27.4	0.36875	27.4	0.618774	27.4	0.808594	27.4	0.478119	27.4	0.6633
27.5	0.19453	27.5	0.257813	27.5	0.50235	27.5	0.721092	27.5	0.568741	27.5	0.75
27.6	-0.014061	27.6	0.28203	27.6	0.304688	27.6	0.493748	27.6	0.573441	27.6	0.581268
27.7	0.182812	27.7	0.321875	27.7	0.374237	27.7	0.789845	27.7	0.532806	27.7	0.81485
27.8	0.164063	27.8	0.422655	27.8	0.389069	27.8	0.730469	27.8	0.752335	27.8	1.03516
27.9	-0.03125	27.9	0.092968	27.9	0.0226746	27.9	0.66328	27.9	0.648438	27.9	0.764862
28	0.3125	28	0.425781	28	0.309387	28	0.667969	28	0.537491	28	0.931274
28.1	0.455471	28.1	0.314842	28.1	0.414063	28.1	0.852345	28.1	0.428909	28.1	0.81955
28.2	0.110939	28.2	0.029686	28.2	0.458618	28.2	0.785156	28.2	0.482803	28.2	0.873444
28.3	0.21875	28.3	0.265625	28.3	0.243774	28.3	0.784374	28.3	0.764847	28.3	0.803925
28.4	0.153126	28.4	-0.0929699	28.4	0.117188	28.4	0.719532	28.4	0.618744	28.4	0.889069
28.5	0.112499	28.5	0.0507813	28.5	0.354706	28.5	0.774998	28.5	0.363281	28.5	0.648438
28.6	0.296093	28.6	0.0796871	28.6	0.308594	28.6	0.420311	28.6	0.357803	28.6	0.845337
28.7	0.25	28.7	0.0992184	28.7	0.232819	28.7	0.664845	28.7	0.598434	28.7	0.667206
28.8	0.179688	28.8	0.575781	28.8	0.291412	28.8	0.72031	28.8	0.537491	28.8	0.492981
28.9	0.276562	28.9	0.428123	28.9	0.412506	28.9	0.724216	28.9	0.679688	28.9	0.675018
29	0.19297	29	0.141405	29	0.657837	29	0.549999	29	0.631241	29	0.771118
29.1	0.223438	29.1	0.271093	29.1	0.397675	29.1	0.466404	29.1	0.629684	29.1	0.768768
29.2	0.046093	29.2	0.210155	29.2	0.326569	29.2	0.590626	29.2	0.59375	29.2	0.860168
29.3	0.15469	29.3	0.464844	29.3	0.321106	29.3	0.516407	29.3	0.540619	29.3	0.849243
29.4	0.265625	29.4	0.53125	29.4	0.480469	29.4	0.660938	29.4	0.393753	29.4	0.734375
29.5	0.256252	29.5	0.329687	29.5	0.496094	29.5	0.645313	29.5	0.378906	29.5	0.549225
29.6	0.346096	29.6	0.30625	29.6	0.475006	29.6	0.646873	29.6	0.454681	29.6	0.556274
29.7	0.0875015	29.7	0.390625	29.7	0.435944	29.7	0.74453	29.7	0.603119	29.7	0.699219
29.8	0.196877	29.8	-0.0304699	29.8	0.410156	29.8	0.603905	29.8	0.399216	29.8	0.472656
29.9	0.353909	29.9	0.471874	29.9	0.409393	29.9	0.643749	29.9	0.196869	29.9	0.582825
30	0.143749	30	0.378906	30	0.250793	30	0.723438	30	0.574219	30	0.472656
30.1	0.063282	30.1	0.146873	30.1	0.191406	30.1	0.732029	30.1	0.304688	30.1	0.431274
30.2	0.419533	30.2	0.353125	30.2	0.345337	30.2	0.806248	30.2	0.546875	30.2	0.599243
30.3	0.155468	30.3	0.40078	30.3	0.50235	30.3	0.607029	30.3	0.484375	30.3	0.712524
30.4	0.267189	30.4	0.330467	30.4	0.400024	30.4	0.709373	30.4	0.534378	30.4	0.985962
30.5	0.16172	30.5	0.371874	30.5	0.380493	30.5	0.554688	30.5	0.491409	30.5	0.580475
30.6	-0.0828133	30.6	0.184374	30.6	0.260956	30.6	0.695313	30.6	0.651566	30.6	0.795319
30.7	0.0906258	30.7	0.435936	30.7	0.440643	30.7	0.611717	30.7	0.535934	30.7	0.670319
30.8	0.238281	30.8	0.453125	30.8	0.485962	30.8	0.692966	30.8	0.6875	30.8	0.805481
30.9	0.0117188	30.9	0.299999	30.9	0.359375	30.9	0.705467	30.9	0.700775	30.9	0.853149
31	0.215626	31	0.305468	31	0.340637	31	0.56406	31	0.786713	31	0.976563
31.1	0.256252	31.1	0.304688	31.1	0.331268	31.1	0.457813	31.1	0.564056	31.1	0.964844
31.2	0.310158	31.2	0.227343	31.2	0.433594	31.2	0.617188	31.2	0.764847	31.2	0.890625
31.3	0.0109367	31.3	0.231249	31.3	0.296112	31.3	0.628124	31.3	0.498428	31.3	0.818756
31.4	0.0890617	31.4	0.0859375	31.4	0.327362	31.4	0.583591	31.4	0.545303	31.4	0.768768
31.5	0.206249	31.5	0.229687	31.5	0.25	31.5	0.71172	31.5	0.436722	31.5	0.647675
31.6	0.15469	31.6	0.204687	31.6	0.207825	31.6	0.785156	31.6	0.681244	31.6	0.771881
31.7	0.111721	31.7	0.185156	31.7	0.338287	31.7	0.608593	31.7	0.444534	31.7	0.59375
31.8	0.295315	31.8	0.417187	31.8	0.2211	31.8	0.759373	31.8	0.427338	31.8	0.963287
31.9	0.199219	31.9	0.498436	31.9	0.246887	31.9	0.712498	31.9	0.417969	31.9	0.625
32	0.078907	32	0.199999	32	0.599243	32	0.610935	32	0.338272	32	0.384399
32.1	0.00156403	32.1	0.0195313	32.1	0.401581	32.1	0.839062	32.1	0.504684	32.1	0.628143
32.2	0.110157	32.2	0.222656	32.2	0.195313	32.2	0.628124	32.2	0.399994	32.2	0.547668
32.3	0.364845	32.3	0.371094	32.3	0.140625	32.3	0.903126	32.3	0.570313	32.3	0.636719
32.4	-0.0531235	32.4	0.189842	32.4	0.410156	32.4	0.811718	32.4	0.752335	32.4	0.814087
32.5	0.228127	32.5	0.584373	32.5	0.470337	32.5	0.321095	32.5	0.469528	32.5	0.3508
32.6	0.184376	32.6	0.349998	32.6	0.368774	32.6	0.442188	32.6	0.399994	32.6	0.500793
32.7	-0.102345	32.7	0.0289059	32.7	0.286743	32.7	0.642185	32.7	0.485931	32.7	0.339844
32.8	0.112499	32.8	0.092968	32.8	0.334381	32.8	0.647655	32.8	0.415619	32.8	0.589844
32.9	0.212502	32.9	0.348436	32.9	0.270325	32.9	0.598438	32.9	0.532028	32.9	0.683594
33	0.216408	33	0.47578	33	0.296112	33	0.721092	33	0.621872	33	0.700012
33.1	0.105469	33.1	0.387499	33.1	0.414856	33.1	0.640625	33.1	0.5	33.1	0.672668
33.2	0.078907	33.2	0.367968	33.2	0.526581	33.2	0.738281	33.2	0.489059	33.2	0.474243
33.3	-0.0999985	33.3	0.211718	33.3	0.1633	33.3	0.587498	33.3	0.457031	33.3	0.5672
33.4	0.0132828	33.4	0.0109367	33.4	0.253143	33.4	0.65781	33.4	0.589844	33.4	0.497681
33.5	0.100002	33.5	0.0664063	33.5	0.356262	33.5	0.61953	33.5	0.689056	33.5	0.595337
33.6	-0.0195313	33.6	0.230469	33.6	0.34375	33.6	0.43047	33.6	0.555466	33.6	0.78125
33.7	0.0726585	33.7	0.395311	33.7	0.242188	33.7	0.241405	33.7	0.570313	33.7	0.582825
33.8	0.133595	33.8	0.141405	33.8	0.374237	33.8	0.61953	33.8	0.448441	33.8	0.571899
33.9	0.114063	33.9	0.153906	33.9	0.128143	33.9	0.646873	33.9	0.592178	33.9	0.639069
34	0.1875	34	0.182812	34	0.193756	34	0.620312	34	0.603897	34	0.561737
34.1	0.108593	34.1	0.0242176	34.1	0.258606	34.1	0.357029	34.1	0.642181	34.1	0.628143
34.2	0.0750008	34.2	0.379686	34.2	0.362518	34.2	0.777344	34.2	0.462494	34.2	0.757813
34.3	0.103909	34.3	0.283592	34.3	0.264862	34.3	0.509373	34.3	0.444534	34.3	0.496094
34.4	-0.047657	34.4	0.380468	34.4	0.474243	34.4	0.565624	34.4	0.398438	34.4	0.482819
34.5	-0.0210915	34.5	0.11953	34.5	0.150787	34.5	0.681248	34.5	0.289841	34.5	0.798462
34.6	0.171093	34.6	0.292187	34.6	0.189087	34.6	0.78281	34.6	0.421097	34.6	0.465637
34.7	0.184376	34.7	0.120312	34.7	0.3797	34.7	0.574219	34.7	0.452347	34.7	0.420319
34.8	-0.000782013	34.8	0.192968	34.8	0.239075	34.8	0.629688	34.8	0.625778	34.8	0.580475
34.9	0.296875	34.9	0.105469	34.9	0.389069	34.9	0.327343	34.9	0.353119	34.9	0.543762
35	0.150784	35	0.237499	35	0.359375	35	0.616405	35	0.658585	35	0.535156
35.1	0.103127	35.1	0.11953	35.1	0.0437622	35.1	0.43203	35.1	0.439056	35.1	0.628143
35.2	-0.0718727	35.2	0.0820313	35.2	0.212524	35.2	0.540623	35.2	0.375778	35.2	0.421875
35.3	0.282032	35.3	0.0335922	35.3	0.0234375	35.3	0.712498	35.3	0.634369	35.3	0.617981
35.4	0.095314	35.4	0.328125	35.4	-0.0726318	35.4	0.753906	35.4	0.4039	35.4	0.554688
35.5	0.217968	35.5	0.280468	35.5	0.261719	35.5	0.623436	35.5	0.381241	35.5	0.542969
35.6	-0.00312424	35.6	0.285156	35.6	0.309387	35.6	0.570313	35.6	0.238281	35.6	0.479706
35.7	0.0531273	35.7	0.360937	35.7	0.355469	35.7	0.679688	35.7	0.379684	35.7	0.497681
35.8	0.282814	35.8	0.33828	35.8	0.600006	35.8	0.640625	35.8	0.297653	35.8	0.344543
35.9	0.032032	35.9	0.211718	35.9	0.349243	35.9	0.686718	35.9	0.534378	35.9	0.543762
36	-0.0867195	36	0.217186	36	0.0539246	36	0.642185	36	0.646088	36	0.557037
36.1	-0.0437508	36.1	0.182812	36.1	0.224243	36.1	0.496876	36.1	0.364838	36.1	0.652344
36.2	0.25703	36.2	0.262499	36.2	0.239075	36.2	0.50156	36.2	0.389053	36.2	0.5625
36.3	0.0250015	36.3	0.230469	36.3	-0.00466919	36.3	0.499218	36.3	0.510941	36.3	0.518768
36.4	-0.172657	36.4	0.014843	36.4	0.144531	36.4	0.439842	36.4	0.287491	36.4	0.287506
36.5	0.164845	36.5	0.27578	36.5	0.0671997	36.5	0.762501	36.5	0.342178	36.5	0.432831
36.6	0.331249	36.6	0.297655	36.6	0.0797119	36.6	0.560154	36.6	0.314835	36.6	0.5383
36.7	0.146095	36.7	0.0499992	36.7	0.38205	36.7	0.601563	36.7	0.332809	36.7	0.272675
36.8	0.061718	36.8	-0.0664063	36.8	0.141418	36.8	0.634373	36.8	0.567963	36.8	0.512512
36.9	-0.0195313	36.9	0.171875	36.9	-0.253906	36.9	0.670311	36.9	0.3125	36.9	0.75
37	-0.108593	37	0.285156	37	0.00390625	37	0.684376	37	0.552338	37	0.630493
37.1	0.0390625	37.1	0.180468	37.1	0.195313	37.1	0.594532	37.1	0.0984344	37.1	0.347656
37.2	0.214062	37.2	0.296875	37.2	0.0422058	37.2	0.646873	37.2	0.452347	37.2	0.524231
37.3	-0.0406227	37.3	0.47578	37.3	0.0742188	37.3	0.429688	37.3	0.671875	37.3	0.334381
37.4	-0.0343742	37.4	0.113281	37.4	0.434387	37.4	0.537498	37.4	0.212494	37.4	0.376587
37.5	-0.18906	37.5	0.0281239	37.5	0.207031	37.5	0.763279	37.5	0.478897	37.5	0.433594
37.6	0.204689	37.6	0.046875	37.6	-0.0124817	37.6	0.715626	37.6	0.540619	37.6	0.577362
37.7	0.0890617	37.7	0.0835934	37.7	-0.0390625	37.7	0.414845	37.7	0.264847	37.7	0.507813
37.8	0.160156	37.8	0.174999	37.8	0.1586	37.8	0.472656	37.8	0.488281	37.8	0.498444
37.9	0.110939	37.9	0.36875	37.9	0.203918	37.9	0.335155	37.9	0.472656	37.9	0.446899
38	-0.0398445	38	0.289063	38	0.2211	38	0.21875	38	0.335159	38	0.314087
38.1	0.0078125	38.1	0.0335922	38.1	0.128906	38.1	0.585155	38.1	0.510147	38.1	0.50235
38.2	0.0375023	38.2	0.0890617	38.2	0.0133057	38.2	0.571095	38.2	0.698441	38.2	0.491425
38.3	0.282814	38.3	0.142967	38.3	-0.0187378	38.3	0.570313	38.3	0.6539	38.3	0.654694
38.4	0.246094	38.4	0.25078	38.4	0.232056	38.4	0.442188	38.4	0.511719	38.4	0.539063
38.5	0.0968742	38.5	0.203125	38.5	0.0890808	38.5	0.576561	38.5	0.210938	38.5	0.380493
38.6	-0.091404	38.6	0.388281	38.6	0.160156	38.6	0.61797	38.6	0.232803	38.6	0.325806
38.7	-0.18047	38.7	0.149218	38.7	0.119537	38.7	0.460155	38.7	0.114059	38.7	0.300018
38.8	0.0187492	38.8	0.109375	38.8	0.409393	38.8	0.403126	38.8	0.264053	38.8	0.239075
38.9	0.199219	38.9	0.161718	38.9	0.0859375	38.9	0.426563	38.9	0.207809	38.9	0.108612
39	0.00625229	39	0.240623	39	0.107819	39	0.517967	39	0.195313	39	0.282043
39.1	0.185158	39.1	0.168749	39.1	0.0797119	39.1	0.642185	39.1	0.295303	39.1	0.263306
39.2	0.0671883	39.2	0.107031	39.2	0.139862	39.2	0.598438	39.2	0.34375	39.2	0.385956
39.3	-0.11797	39.3	0.0820313	39.3	0.146881	39.3	0.615623	39.3	0.604691	39.3	0.497681
39.4	0.0664063	39.4	0.0374985	39.4	-0.0546875	39.4	0.503906	39.4	0.1875	39.4	0.623444
39.5	-0.0234375	39.5	0.152344	39.5	-0.142944	39.5	0.455467	39.5	0.289841	39.5	0.403931
39.6	-0.0648422	39.6	0.3125	39.6	0.046875	39.6	0.460155	39.6	0.355469	39.6	0.430481
39.7	0.0820313	39.7	0.169531	39.7	0.0195313	39.7	0.646091	39.7	0.25	39.7	0.341431
39.8	0.0656242	39.8	0.115623	39.8	0.271881	39.8	0.346092	39.8	0.350784	39.8	0.349243
39.9	-0.107811	39.9	-0.00312614	39.9	-0.0648193	39.9	0.424999	39.9	0.290619	39.9	0.416412
40	-0.047657	40	0.135937	40	0.0929871	40	0.402344	40	0.429688	40	0.429688
40.1	-0.0382805	40.1	0.203125	40.1	0.0789185	40.1	0.594532	40.1	0.300003	40.1	0.450806
40.2	-0.169529	40.2	0.2125	40.2	0.222656	40.2	0.696873	40.2	0.139053	40.2	0.396881
40.3	-0.0398445	40.3	-0.158594	40.3	0.123444	40.3	0.442188	40.3	0.268753	40.3	0.378143
40.4	0.048439	40.4	0.21953	40.4	0.174225	40.4	0.436718	40.4	0.367966	40.4	0.0882874
40.5	0.092968	40.5	0.192968	40.5	-0.110138	40.5	0.56953	40.5	0.306244	40.5	0.524231
40.6	-0.160156	40.6	-0.0390625	40.6	-0.0171814	40.6	0.546875	40.6	0.280472	40.6	0.273438
40.7	0.0687523	40.7	-0.0734386	40.7	0.0117188	40.7	0.491405	40.7	0.289841	40.7	0.232819
40.8	0.232033	40.8	0.0546875	40.8	0.0304871	40.8	0.49453	40.8	0.557022	40.8	0.395325
40.9	0.223438	40.9	-0.0750008	40.9	0.046875	40.9	0.358593	40.9	0.390625	40.9	0.421112
41	-0.0281258	41	0.236717	41	0.282043	41	0.510937	41	0.0601501	41	0.294556
41.1	0.0679703	41.1	0.0742188	41.1	-0.146851	41.1	0.44453	41.1	0.421875	41.1	0.523438
41.2	-0.104687	41.2	0.141405	41.2	0.0429688	41.2	0.441406	41.2	0.289841	41.2	0.325806
41.3	0.00390625	41.3	0.152344	41.3	0.198456	41.3	0.563282	41.3	0.317184	41.3	0.387512
41.4	0.0968742	41.4	0.161718	41.4	0.101563	41.4	0.52422	41.4	0.291397	41.4	0.250793
41.5	0.0539055	41.5	0.267967	41.5	0.0257874	41.5	0.360157	41.5	0.383591	41.5	0.296112
41.6	-0.0382805	41.6	0.301561	41.6	-0.0687256	41.6	0.473438	41.6	0.0929718	41.6	0.4422
41.7	-0.109375	41.7	0.108593	41.7	0.0539246	41.7	0.515625	41.7	0.0710907	41.7	0.209381
41.8	0.117188	41.8	0.105469	41.8	0.258606	41.8	0.736717	41.8	0.274216	41.8	0.211731
41.9	0.30547	41.9	0.0554676	41.9	0.101563	41.9	0.52578	41.9	0.442184	41.9	0.477356
42	0.0984383	42	0.0265617	42	-0.102325	42	0.485157	42	0.307022	42	0.446106
42.1	0.00625229	42.1	-0.0531254	42.1	-0.0617065	42.1	0.328907	42.1	0.199219	42.1	0.167206
42.2	0.00625229	42.2	0.167969	42.2	0.0492249	42.2	0.310936	42.2	0.296875	42.2	0.142212
42.3	-0.176563	42.3	-0.128906	42.3	0.0625	42.3	0.610157	42.3	0.160156	42.3	0.247681
42.4	0.0382805	42.4	-0.27422	42.4	-0.0273438	42.4	0.614841	42.4	0.238281	42.4	0.431274
42.5	-0.110935	42.5	0.0132809	42.5	-0.237488	42.5	0.5625	42.5	0.373428	42.5	0.392212
42.6	0.169533	42.6	0.0757809	42.6	-0.321869	42.6	0.544529	42.6	0.444534	42.6	0.323456
42.7	0.0921898	42.7	0.046093	42.7	-0.0562439	42.7	0.36797	42.7	0.233597	42.7	0.350006
42.8	0.0382805	42.8	-0.016407	42.8	0.141418	42.8	0.49297	42.8	0.183594	42.8	0.451569
42.9	0.35078	42.9	0.193748	42.9	0.164856	42.9	0.52422	42.9	0.164063	42.9	0.247681
43	0.21719	43	-0.064064	43	-0.0335693	43	0.840626	43	0.530472	43	0.407837
43.1	0.253124	43.1	-0.125	43.1	0.0172119	43.1	0.537498	43.1	0.554688	43.1	0.396881
43.2	-0.0984383	43.2	0.242188	43.2	-0.398438	43.2	0.497654	43.2	0.243744	43.2	0.423462
43.3	-0.228905	43.3	-0.126564	43.3	-0.457031	43.3	0.271873	43.3	0.36171	43.3	0.289063
43.4	0.143749	43.4	-0.0968761	43.4	-0.123413	43.4	0.207031	43.4	0.114838	43.4	-0.215607
43.5	0.221096	43.5	-0.095314	43.5	-0.125763	43.5	0.246876	43.5	0.230469	43.5	0.132813
43.6	0.33672	43.6	0.253906	43.6	-0.0843506	43.6	0.646873	43.6	0.378906	43.6	0.220337
43.7	0.102345	43.7	0.015625	43.7	-0.0742188	43.7	0.489063	43.7	0.386719	43.7	0.263306
43.8	-0.0804672	43.8	0.310936	43.8	0.167969	43.8	0.438282	43.8	0.246094	43.8	0.325806
43.9	-0.060154	43.9	-0.0234375	43.9	0.126587	43.9	0.459373	43.9	0.194534	43.9	0.458618
44	0.0835953	44	0.0820313	44	0.199219	44	0.433594	44	-0.0335999	44	0.291412
44.1	-0.0203133	44.1	0.0671864	44.1	-0.304688	44.1	0.574219	44.1	0.225784	44.1	0.167969
44.2	0.0578117	44.2	0.21875	44.2	-0.125763	44.2	0.337498	44.2	0.11171	44.2	-0.118744
44.3	0.209377	44.3	0.193748	44.3	0.140625	44.3	0.236717	44.3	0.359375	44.3	0.108612
44.4	0.03125	44.4	0.116405	44.4	0.0133057	44.4	0.333591	44.4	0.296097	44.4	0.146118
44.5	0.117188	44.5	0.046093	44.5	0.1297	44.5	0.596092	44.5	0.195313	44.5	0.553131
44.6	0.110157	44.6	-0.0500011	44.6	0.133606	44.6	0.428123	44.6	0.238281	44.6	0.333618
44.7	0.0132828	44.7	0.0492172	44.7	-0.1492	44.7	0.498436	44.7	0.0812531	44.7	-0.0491943
44.8	0.0882835	44.8	0.145311	44.8	0.00158691	44.8	0.553123	44.8	0.0218658	44.8	0.291412
44.9	0.287502	44.9	0.132813	44.9	0.0851746	44.9	0.500782	44.9	0.314835	44.9	-0.0749817
45	0.080471	45	0.371094	45	0.195313	45	0.565624	45	0.263275	45	0.155487
45.1	-0.0804672	45.1	0.232811	45.1	-0.125	45.1	0.34375	45.1	0.0382843	45.1	0.242188
45.2	-0.200779	45.2	0.204687	45.2	-0.0960693	45.2	0.254688	45.2	0.1539	45.2	0.0101624
45.3	0.511719	45.3	0.0718746	45.3	0.197662	45.3	0.505466	45.3	0.237503	45.3	0.0234375
45.4	0.219532	45.4	0.0656242	45.4	0.174225	45.4	0.545311	45.4	0.292191	45.4	0.369537
45.5	-0.046875	45.5	-0.00703239	45.5	-0.0460815	45.5	0.583591	45.5	0.335159	45.5	0.326569
45.6	0.16172	45.6	0.209373	45.6	-0.2117	45.6	0.579685	45.6	0.401566	45.6	0.225006
45.7	0.250782	45.7	0.18203	45.7	-0.264038	45.7	0.40625	45.7	0.316406	45.7	0.412506
45.8	-0.0374985	45.8	0.115623	45.8	0.00939941	45.8	0.282032	45.8	0.231247	45.8	0.400024
45.9	-0.0437508	45.9	0.0281239	45.9	0.00158691	45.9	0.452343	45.9	0.0570221	45.9	0.149231
46	0.144531	46	0.310936	46	-0.0476379	46	0.642185	46	0.421875	46	0.167206
46.1	0.0562515	46.1	0.388281	46.1	0.0601807	46.1	0.639061	46.1	0.259369	46.1	0.0914307
46.2	-0.0835915	46.2	0.167187	46.2	0.123444	46.2	0.459373	46.2	0.507034	46.2	0.359375
46.3	0.200783	46.3	0.317968	46.3	0.457825	46.3	0.344532	46.3	0.431244	46.3	0.232819
46.4	-0.0625	46.4	0.305468	46.4	0.291412	46.4	0.346874	46.4	0.513275	46.4	0.328125
46.5	0.0546875	46.5	0.249218	46.5	0.202362	46.5	0.717186	46.5	0.232803	46.5	0.207031
46.6	0.016407	46.6	-0.0226574	46.6	-0.0929565	46.6	0.699219	46.6	0.382813	46.6	0.307831
46.7	0.0859375	46.7	0.191406	46.7	0.0461121	46.7	0.410156	46.7	0.321091	46.7	0.118774
46.8	0.0187492	46.8	0.0523434	46.8	-0.144531	46.8	0.405468	46.8	0.540619	46.8	0.102356
46.9	0.178905	46.9	-0.0187511	46.9	0.0882874	46.9	0.15781	46.9	0.237503	46.9	-0.015625
47	-0.00624847	47	-0.0835953	47	-0.0984192	47	0.425781	47	0.288284	47	0.275787
47.1	-0.0999985	47.1	0.0242176	47.1	-0.303101	47.1	0.707031	47.1	0.140625	47.1	0.170319
47.2	-0.207813	47.2	-0.236719	47.2	-0.301544	47.2	0.417187	47.2	0.270309	47.2	0.0445557
47.3	0.0398445	47.3	-0.0765629	47.3	-0.126556	47.3	0.710155	47.3	0.421097	47.3	0.0984497
47.4	0.0664063	47.4	0.092968	47.4	-0.149994	47.4	0.40781	47.4	0.158585	47.4	0.310944
47.5	-0.0374985	47.5	-0.0257816	47.5	-0.225769	47.5	0.46328	47.5	0.0726471	47.5	0.249237
47.6	0.139065	47.6	-0.101563	47.6	-0.142181	47.6	0.386719	47.6	0.0749969	47.6	-0.0671692
47.7	-0.0976563	47.7	-0.0898438	47.7	-0.148438	47.7	0.435936	47.7	0.157806	47.7	0.00860596
47.8	-0.077343	47.8	-0.0773449	47.8	-0.1875	47.8	0.480469	47.8	0.560928	47.8	0.226563
47.9	-0.199219	47.9	-0.167189	47.9	-0.395294	47.9	0.327343	47.9	0.537491	47.9	0.31955
48	0.28828	48	-0.0625	48	-0.106232	48	0.314842	48	0.317184	48	0.448456
48.1	-0.00156021	48.1	0.0539055	48.1	-0.242188	48.1	0.446095	48.1	0.246872	48.1	0.180481
48.2	-0.171093	48.2	-0.205469	48.2	-0.217957	48.2	0.304688	48.2	-0.119537	48.2	0.000793457
48.3	-0.00859451	48.3	-0.323439	48.3	-0.462494	48.3	0.464844	48.3	0.108597	48.3	0.203125
48.4	0.151562	48.4	0.0648422	48.4	-0.262482	48.4	0.735157	48.4	0.0179596	48.4	-0.161713
48.5	-0.149998	48.5	-0.2875	48.5	-0.142944	48.5	0.546875	48.5	0.225784	48.5	0.139862
48.6	-0.046093	48.6	-0.032032	48.6	-0.110931	48.6	0.503906	48.6	0.224991	48.6	0.0921936
48.7	-0.0718727	48.7	-0.232813	48.7	-0.503113	48.7	0.371094	48.7	0.0281219	48.7	0.0265808
48.8	-0.0328102	48.8	-0.015625	48.8	-0.274994	48.8	0.374218	48.8	0.0500031	48.8	-0.0421753
48.9	0.142189	48.9	-0.333595	48.9	-0.394531	48.9	0.303905	48.9	0.0742188	48.9	-0.0796814
49	0.00468826	49	0.104687	49	0.0133057	49	0.341404	49	0.189835	49	0.0679932
49.1	0.064846	49.1	0.0234375	49.1	-0.346863	49.1	0.415623	49.1	0.295303	49.1	0.0304871
49.2	-0.110157	49.2	0.121094	49.2	-0.0117188	49.2	0.460938	49.2	0.320313	49.2	0.0343933
49.3	-0.0109367	49.3	-0.00937653	49.3	-0.132813	49.3	0.410156	49.3	0.400772	49.3	0.423462
49.4	0.094532	49.4	0.0382805	49.4	-0.0218506	49.4	0.554688	49.4	0.0804596	49.4	0.276581
49.5	-0.197655	49.5	-0.0835953	49.5	-0.421082	49.5	0.341404	49.5	0.17421	49.5	0.19455
49.6	-0.145313	49.6	-0.153908	49.6	-0.299194	49.6	0.443748	49.6	-0.100784	49.6	0.0617371
49.7	-0.0734367	49.7	-0.0148449	49.7	-0.166382	49.7	0.360157	49.7	0.0320282	49.7	0.0476685
49.8	-0.0437508	49.8	0.299999	49.8	0.00314331	49.8	0.625	49.8	0.0796814	49.8	-0.085144
49.9	-0.0414047	49.9	0.0374985	49.9	-0.0929565	49.9	0.528904	49.9	0.0249939	49.9	0.0625
50	0.0257835	50	-0.210938	50	-0.0413818	50	0.476563	50	0.0140533	50	0.0742188
50.1	-0.122654	50.1	-0.172657	50.1	-0.335938	50.1	0.563282	50.1	-0.00938416	50.1	0.1633
50.2	0.096096	50.2	-0.0398445	50.2	-0.253113	50.2	0.53828	50.2	0.209366	50.2	0.0539246
50.3	0.298439	50.3	-0.233595	50.3	-0.284363	50.3	0.395313	50.3	0.286713	50.3	0.0890808
50.4	0.106251	50.4	-4.61853e-14	50.4	-0.0984192	50.4	0.355469	50.4	0.0734406	50.4	0.0351563
50.5	0.0695305	50.5	0.0539055	50.5	-0.289063	50.5	0.449219	50.5	0.210938	50.5	0.303131
50.6	-0.0499992	50.6	0.0234375	50.6	0.0632935	50.6	0.144531	50.6	0.00624084	50.6	0.0328369
50.7	-0.158592	50.7	-0.147657	50.7	-0.210938	50.7	0.148438	50.7	0.0367126	50.7	0.1633
50.8	-0.0109367	50.8	0.0218735	50.8	-0.254669	50.8	0.364841	50.8	0.166397	50.8	-0.015625
50.9	-0.0117188	50.9	-0.0718765	50.9	-0.279663	50.9	0.396873	50.9	0.203125	50.9	0.147675
51	0.109375	51	0.232811	51	-0.146851	51	0.396091	51	0.172653	51	0.185181
51.1	0.24297	51.1	0.196093	51.1	-0.0257568	51.1	0.378124	51.1	0.167969	51.1	0.184387
51.2	0.0429688	51.2	-0.00859451	51.2	-0.0242004	51.2	0.286716	51.2	0.0609283	51.2	0.00939941
51.3	-0.257813	51.3	0.0507813	51.3	-0.210144	51.3	0.233593	51.3	-0.0914154	51.3	0.229706
51.4	-0.128124	51.4	0.155468	51.4	-0.210938	51.4	0.292969	51.4	-0.0836029	51.4	0.171112
51.5	0.048439	51.5	0.0710926	51.5	-0.174988	51.5	0.272655	51.5	0.0804596	51.5	-0.0515442
51.6	-0.0562477	51.6	0.0382805	51.6	-0.250763	51.6	0.289845	51.6	0.220306	51.6	-0.0437317
51.7	0.140625	51.7	-0.0257816	51.7	-0.0617065	51.7	0.27578	51.7	0.292191	51.7	0.078125
51.8	0.157814	51.8	0.153906	51.8	0.0726624	51.8	0.277344	51.8	0.149994	51.8	0.0960999
51.9	0.0851555	51.9	-0.00859451	51.9	-0.157806	51.9	0.570313	51.9	0.184372	51.9	-0.0351563
52	0.120312	52	-0.295313	52	-0.272644	52	0.168751	52	-0.111725	52	-0.0656128
52.1	-0.00312424	52.1	0.0328121	52.1	0.0218811	52.1	0.381248	52.1	-0.108597	52.1	0.0195313
52.2	0.111721	52.2	0.206249	52.2	-0.0953064	52.2	0.235157	52.2	-0.0836029	52.2	0.207825
52.3	0.033596	52.3	-0.120314	52.3	-0.155457	52.3	0.267185	52.3	0.0164032	52.3	0.1633
52.4	0.0601578	52.4	0.193748	52.4	-0.0984192	52.4	0.341404	52.4	-0.0351563	52.4	-0.0929565
52.5	-0.206249	52.5	-0.107813	52.5	-0.252319	52.5	0.385155	52.5	0.0187531	52.5	0.0836182
52.6	-0.223438	52.6	0.0710926	52.6	-0.18515	52.6	0.0695305	52.6	0.322647	52.6	0.0179749
52.7	0.064846	52.7	-4.61853e-14	52.7	-0.141388	52.7	0.206249	52.7	0.428116	52.7	0.0773621
52.8	4.9738e-14	52.8	-4.61853e-14	52.8	-2.27374e-13	52.8	0.272655	52.8	0.0117188	52.8	0.175018
52.9	0.0867195	52.9	0.0539055	52.9	-0.105469	52.9	0.391407	52.9	0.292191	52.9	0.0523682
53	0.049221	53	0.178123	53	-0.147644	53	0.433594	53	0.140625	53	-0.149994
53.1	0.137501	53.1	0.162498	53.1	-0.00231934	53.1	0.33828	53.1	0.0992126	53.1	0.138306
53.2	-0.0382805	53.2	0.0437489	53.2	-0.0999756	53.2	0.314842	53.2	-0.0687561	53.2	0.03125
53.3	0.033596	53.3	-0.11797	53.3	-0.0398254	53.3	0.243748	53.3	-0.106247	53.3	0.0546875
53.4	0.0421867	53.4	0.03125	53.4	-0.0617065	53.4	0.457813	53.4	-0.0695343	53.4	0.0492249
53.5	-0.198437	53.5	-0.0445328	53.5	-0.28125	53.5	0.166405	53.5	0.407028	53.5	0.039856
53.6	0.00703049	53.6	0.00546837	53.6	-0.0804443	53.6	0.324219	53.6	-0.0851593	53.6	-0.053894
53.7	-0.000782013	53.7	0.108593	53.7	-0.251556	53.7	0.233593	53.7	0.0195313	53.7	-0.159363
53.8	-0.188282	53.8	0.0179672	53.8	-0.257019	53.8	0.252342	53.8	0.0335846	53.8	0.0328369
53.9	0.186718	53.9	0.135937	53.9	-0.0726318	53.9	0.252342	53.9	0.198441	53.9	0.155487
54	-0.0195313	54	-0.129688	54	-0.174988	54	0.40625	54	-0.0554657	54	0.0375061
54.1	0.128906	54.1	-0.0210953	54.1	0.0203247	54.1	0.203907	54.1	0.114838	54.1	-0.00546265
54.2	-0.0726547	54.2	0.0742188	54.2	-0.256226	54.2	-4.9738e-14	54.2	-1.98952e-13	54.2	-2.27374e-13
54.3	-0.0335922	54.3	-0.231251	54.3	0.0390625	54.3	0.450001	54.3	0.0187531	54.3	0.181274
54.4	-0.0664063	54.4	-0.125	54.4	-0.233582	54.4	0.317966	54.4	0.0492096	54.4	-0.0601501
54.5	-0.0585938	54.5	-0.210938	54.5	-0.21875	54.5	0.276562	54.5	0.0984344	54.5	-0.0827942
54.6	-0.075779	54.6	0.0585938	54.6	-0.339844	54.6	0.387501	54.6	0.124222	54.6	-0.0109253
54.7	-0.245312	54.7	0.0859375	54.7	-0.28125	54.7	0.182812	54.7	0.171097	54.7	0.0140686
54.8	0.078125	54.8	0.239843	54.8	0.105469	54.8	0.396091	54.8	0.11171	54.8	0.0218811
54.9	0.0414085	54.9	-0.0101566	54.9	-0.146088	54.9	0.365623	54.9	-0.046875	54.9	0.0422058
55	-0.0546875	55	-0.00312614	55	-0.212494	55	0.417187	55	0.256241	55	0.0562744
55.1	-0.188282	55.1	-0.108595	55.1	-0.282013	55.1	0.285156	55.1	0.113281	55.1	0.0656433
55.2	0.0453148	55.2	0.15	55.2	-0.0320129	55.2	0.308594	55.2	0.165619	55.2	0.185181
55.3	0.101563	55.3	0.122656	55.3	-0.0953064	55.3	0.453907	55.3	0.192184	55.3	0.167969
55.4	-0.0640602	55.4	-0.0250015	55.4	-0.0445251	55.4	0.408592	55.4	-0.0078125	55.4	-0.0968628
55.5	-0.15078	55.5	-0.106251	55.5	-0.0726318	55.5	0.289063	55.5	-0.0109406	55.5	0.126587
55.6	-0.0882797	55.6	0.235937	55.6	-0.190613	55.6	0.357029	55.6	0.0757751	55.6	0.0632935
55.7	0.00234604	55.7	0.139061	55.7	-0.177338	55.7	0.467186	55.7	0.241409	55.7	0.101563
55.8	0.0828133	55.8	0.126562	55.8	-0.0609131	55.8	0.388279	55.8	0.160934	55.8	0.166412
55.9	-0.175781	55.9	-0.0351563	55.9	-0.228119	55.9	0.27578	55.9	0.11171	55.9	0.172668
56	-0.0843735	56	0.029686	56	-0.34375	56	0.101563	56	0.217178	56	0.116425
56.1	-2.82891	56.1	-2.65078	56.1	-3.09216	56.1	0.0187492	56.1	-0.0859375	56.1	-0.0515442
56.2	-2.84453	56.2	-2.85703	56.2	-3.30624	56.2	0.340626	56.2	-0.0242157	56.2	0.0367432
56.3	0.0656242	56.3	-0.671095	56.3	-1.57654	56.3	0.418751	56.3	0.353897	56.3	0.0492249
56.4	-0.920311	56.4	-1.51484	56.4	-2.47733	56.4	0.405468	56.4	0.0757751	56.4	0.13205
56.5	-2.67891	56.5	-2.50547	56.5	-3.53592	56.5	0.380466	56.5	0.0500031	56.5	-0.0117188
56.6	-2.19297	56.6	-2.54766	56.6	-3.41248	56.6	0.47578	56.6	0.0445251	56.6	0.0648499
56.7	-1.80078	56.7	-2.48281	56.7	-3.42499	56.7	0.582813	56.7	-0.184372	56.7	0.0351563
56.8	-1.65625	56.8	-2.38984	56.8	-3.58749	56.8	0.4375	56.8	-0.0914154	56.8	-0.181244
56.9	-1.59297	56.9	-2.10156	56.9	-3.51639	56.9	0.399998	56.9	-0.0421906	56.9	0.0617371
57	-1.43906	57	-0.253906	57	-3.23438	57	0.36797	57	0.0507813	57	0.0945435
57.1	-1.5289	57.1	0.730469	57.1	-2.375	57.1	0.284374	57.1	0.191406	57.1	0.345337
57.2	-1.99688	57.2	-0.913282	57.2	-1.04297	57.2	0.21172	57.2	0.180466	57.2	0.177368
57.3	-2.16484	57.3	-0.74297	57.3	-0.981232	57.3	0.162498	57.3	0.0718689	57.3	0.102356
57.4	-1.04062	57.4	1.02969	57.4	0.0789185	57.4	0.172657	57.4	0.0515594	57.4	0.0859375
57.5	-1.89687	57.5	0.485937	57.5	-1.39685	57.5	-2.68672	57.5	-2.81641	57.5	-3.04218
57.6	-2.36406	57.6	0.30625	57.6	-1.08749	57.6	-2.01641	57.6	-2.13048	57.6	-2.81091
57.7	-1.93203	57.7	0.424999	57.7	-1.09531	57.7	-0.705471	57.7	-1.97501	57.7	-3.13748
57.8	-1.66562	57.8	0.221092	57.8	-0.889832	57.8	-1.45313	57.8	-2.24609	57.8	-3.17188
57.9	-1.87656	57.9	0.142967	57.9	-1.08826	57.9	-1.82266	57.9	-2.31563	57.9	-3.34607
58	-1.97422	58	-0.121094	58	-1.51013	58	-1.54766	58	-2.50781	58	-3.50311
58.1	-1.69844	58.1	-0.210938	58.1	-1.41016	58.1	-1.6125	58.1	-2.24297	58.1	-3.29138
58.2	-1.82813	58.2	-0.0289078	58.2	-1.49219	58.2	-1.66875	58.2	-2.01563	58.2	-3.42343
58.3	-1.88672	58.3	-0.366407	58.3	-1.42419	58.3	-1.51094	58.3	-1.85938	58.3	-3.02185
58.4	-1.86094	58.4	-0.0546875	58.4	-1.61404	58.4	-1.41797	58.4	0.301559	58.4	-2.64294
58.5	-2.09375	58.5	0.110155	58.5	-1.99609	58.5	-1.72578	58.5	0.173431	58.5	-2.63593
58.6	-2.14063	58.6	-0.0992203	58.6	-1.58279	58.6	-1.80313	58.6	-0.646103	58.6	-1.05078
58.7	-2.05703	58.7	-0.278908	58.7	-1.3656	58.7	-1.76406	58.7	-0.291412	58.7	-1.13748
58.8	-2.03047	58.8	-0.103127	58.8	-1.63904	58.8	-1.86719	58.8	0.000778198	58.8	-1.79688
58.9	-1.87969	58.9	-0.196095	58.9	-1.70154	58.9	-1.75235	58.9	-0.0625	58.9	-1.28046
59	-2.03594	59	-0.154688	59	-1.36249	59	-1.75703	59	0.0671844	59	-1.17029
59.1	-2.00312	59.1	-0.197657	59.1	-1.6539	59.1	-1.57031	59.1	0.09375	59.1	-1.05389
59.2	-2.03906	59.2	-0.470314	59.2	-1.9039	59.2	-1.75469	59.2	-0.0132904	59.2	-1.19373
59.3	-1.93359	59.3	-0.0375004	59.3	-1.58435	59.3	-1.64688	59.3	-0.0351563	59.3	-1.20389
59.4	-1.83594	59.4	-0.135157	59.4	-1.83359	59.4	-1.70234	59.4	-0.103912	59.4	-1.30701
59.5	-1.92734	59.5	-0.237501	59.5	-1.70468	59.5	-1.74375	59.5	-0.248444	59.5	-1.30469
59.6	-2	59.6	0.0109367	59.6	-1.61795	59.6	-1.73672	59.6	-0.0679779	59.6	-1.55859
59.7	-1.96875	59.7	-0.300781	59.7	-1.83514	59.7	-1.76719	59.7	0.0484314	59.7	-1.59061
59.8	-2.05234	59.8	-0.371094	59.8	-1.72266	59.8	-1.91563	59.8	-0.0625	59.8	-1.71094
59.9	-0.683594	59.9	0.796093	59.9	-0.464844	59.9	-1.78437	59.9	0.0140533	59.9	-1.47498
60	0.489063	60	1.775	60	-0.186707	60	-1.74453	60	-0.0109406	60	-1.5242
60.1	-0.35078	60.1	2.29453	60.1	0.307037	60.1	-1.73281	60.1	-0.0765686	60.1	-1.39374
60.2	-1.22812	60.2	2.10312	60.2	0.580475	60.2	-1.61875	60.2	-0.128906	60.2	-1.39844
60.3	-1.38984	60.3	1.67031	60.3	0.75235	60.3	-1.72187	60.3	-0.0359344	60.3	-1.54919
60.4	-1.06562	60.4	1.55234	60.4	0.521118	60.4	-1.99922	60.4	-0.267975	60.4	-1.67734
60.5	-0.854687	60.5	1.65391	60.5	0.510162	60.5	-1.60547	60.5	-0.188278	60.5	-1.58984
60.6	-0.816406	60.6	1.38515	60.6	0.607819	60.6	-1.9086	60.6	-0.129684	60.6	-1.49374
60.7	-0.559376	60.7	1.55625	60.7	0.665649	60.7	-1.67891	60.7	-0.078125	60.7	-1.63828
60.8	-0.351563	60.8	0.428905	60.8	0.607819	60.8	-1.80391	60.8	-0.0843811	60.8	-1.57263
60.9	-0.271091	60.9	-1.17266	60.9	0.422668	60.9	-1.98906	60.9	-0.2211	60.9	-1.67969
61	-0.284374	61	-1.79453	61	-1.07733	61	-1.75781	61	-0.270309	61	-1.82813
61.1	0.0664063	61.1	-1.6375	61.1	-2.27966	61.1	-1.83594	61.1	-0.429688	61.1	-1.63437
61.2	-0.0695305	61.2	-1.55938	61.2	-2.61639	61.2	-1.46953	61.2	0.0429688	61.2	-1.06091
61.3	-0.248436	61.3	-1.33672	61.3	-2.47186	61.3	-0.775002	61.3	0.334366	61.3	-1.70935
61.4	0.0382805	61.4	-1.33047	61.4	-2.01874	61.4	-1.01641	61.4	0.509369	61.4	-1.5242
61.5	0.102345	61.5	-0.988281	61.5	-2.22812	61.5	-1.55859	61.5	0.777344	61.5	-1.15234
61.6	-0.132813	61.6	-1.07266	61.6	-1.95313	61.6	-1.69609	61.6	0.699219	61.6	-1.23669
61.7	-0.113281	61.7	-0.935158	61.7	-1.70468	61.7	-1.48594	61.7	0.918747	61.7	-1.09607
61.8	-0.0867195	61.8	-0.637501	61.8	-1.3656	61.8	-1.56953	61.8	1.04921	61.8	-1.12421
61.9	-0.294529	61.9	-0.365625	61.9	-1.5578	61.9	-1.34453	61.9	1.01796	61.9	-0.918732
62	-0.169529	62	-0.664845	62	-1.45468	62	-1.36016	62	1.29375	62	-0.438263
62.1	-2.75781	62.1	-2.425	62.1	-2.8078	62.1	-1.38125	62.1	0.850784	62.1	-0.647644
62.2	-1.39375	62.2	-1.57422	62.2	-2.89529	62.2	-1.38906	62.2	0.336716	62.2	-0.712494
62.3	-0.289845	62.3	-1.16875	62.3	-2.36328	62.3	-1.31875	62.3	-0.216415	62.3	-1.12421
62.4	-0.787498	62.4	-0.666407	62.4	-1.78436	62.4	-1.13984	62.4	-0.307816	62.4	-1.55936
62.5	-0.705467	62.5	-0.463282	62.5	-1.4039	62.5	-1.25	62.5	-0.414841	62.5	-1.96014
62.6	-0.991405	62.6	-0.257813	62.6	-1.31015	62.6	-1.22422	62.6	-0.347656	62.6	-1.83359
62.7	-1.18828	62.7	-0.47422	62.7	-1.37891	62.7	-1.01484	62.7	-0.479691	62.7	-1.8656
62.8	-1.07656	62.8	-0.0132828	62.8	-1.01794	62.8	-1.18906	62.8	-0.651566	62.8	-1.87421
62.9	-1.04688	62.9	-0.0140629	62.9	-1.04919	62.9	-0.939064	62.9	-0.756256	62.9	-1.9328
63	-1.31953	63	1.46016	63	-0.677338	63	-0.800781	63	-0.935944	63	-2.20313
63.1	-2.03125	63.1	0.949219	63.1	-0.428894	63.1	-0.965626	63.1	-0.662506	63.1	-2.01953
63.2	-2.11797	63.2	0.489061	63.2	0.875	63.2	-0.628906	63.2	-0.941406	63.2	-2.25
63.3	-1.51797	63.3	-0.0656261	63.3	0.0500183	63.3	-0.717968	63.3	-1.04454	63.3	-2.07263
63.4	-0.86953	63.4	-0.383595	63.4	-0.535919	63.4	-1.79297	63.4	-1.74297	63.4	-2.91092
63.5	-0.655468	63.5	-0.355469	63.5	-0.5578	63.5	-2.53437	63.5	-2.73828	63.5	-3.27109
63.6	-0.382813	63.6	0.422655	63.6	-0.976563	63.6	-1.2875	63.6	-1.86015	63.6	-3.15857
63.7	-0.268749	63.7	3.06406	63.7	-0.758575	63.7	-0.400002	63.7	-1.14922	63.7	-2.73203
63.8	0.299999	63.8	5.22578	63.8	1.10001	63.8	-0.457813	63.8	-0.903915	63.8	-2.10703
63.9	0.455471	63.9	3.53672	63.9	3.34454	63.9	-0.801563	63.9	-0.784378	63.9	-1.90311
64	0.482033	64	0.917969	64	3.75626	64	-0.914063	64	-0.23204	64	-1.85858
64.1	0.690624	64.1	0.00859261	64.1	1.39844	64.1	-0.958595	64.1	-0.316406	64.1	-1.52811
64.2	0.881252	64.2	-0.233595	64.2	-0.703888	64.2	-0.917969	64.2	-0.337509	64.2	-1.31091
64.3	1.05781	64.3	-0.297657	64.3	-1.1492	64.3	-1.11875	64.3	0.566406	64.3	-1.18436
64.4	1.34375	64.4	-0.139063	64.4	-1.20624	64.4	-1.8625	64.4	1.06406	64.4	-0.916382
64.5	1.20625	64.5	0.22578	64.5	-1.16171	64.5	-2.7125	64.5	0.264847	64.5	0.332031
64.6	1.16875	64.6	0.242188	64.6	-1.2453	64.6	-2.13672	64.6	-0.167191	64.6	0.287506
64.7	1.48828	64.7	0.631248	64.7	-0.894531	64.7	-1.06953	64.7	-0.710159	64.7	-0.456238
64.8	1.63047	64.8	0.668749	64.8	-0.514038	64.8	-0.500782	64.8	-0.739853	64.8	-0.784363
64.9	1.87109	64.9	0.925781	64.9	-0.360138	64.9	-0.174999	64.9	-0.731247	64.9	-1.26639
65	1.97734	65	1.20156	65	-0.144531	65	-0.048439	65	2.09999	65	-1.18515
65.1	1.875	65.1	1.28516	65.1	0.134399	65.1	0.235157	65.1	6.425	65.1	0.0695496
65.2	1.96563	65.2	1.47422	65.2	0.261719	65.2	0.373436	65.2	7.39453	65.2	2.92813
65.3	2.15703	65.3	1.58984	65.3	0.607819	65.3	0.452343	65.3	3.02657	65.3	6.08752
65.4	2.42578	65.4	1.97187	65.4	0.890625	65.4	0.63203	65.4	0.00624084	65.4	5.16251
65.5	2.31719	65.5	2.07969	65.5	0.887512	65.5	0.86953	65.5	-1.21484	65.5	0.0382996
65.6	2.50235	65.6	2.28203	65.6	1.18985	65.6	0.844532	65.6	-1.38594	65.6	-2.03748
65.7	2.49297	65.7	2.22422	65.7	1.42111	65.7	0.883595	65.7	-1.51563	65.7	-2.77264
65.8	2.69297	65.8	2.45234	65.8	1.46329	65.8	0.784374	65.8	-1.2625	65.8	-2.82263
65.9	2.50469	65.9	2.61484	65.9	1.59845	65.9	1.19765	65.9	-1.12891	65.9	-2.50156
66	2.78672	66	2.76875	66	1.60391	66	1.075	66	-1.05156	66	-2.18201
66.1	2.85234	66.1	2.92109	66.1	1.86798	66.1	1.19687	66.1	-0.725784	66.1	-1.93124
66.2	2.97344	66.2	3.09531	66.2	2.05548	66.2	1.37734	66.2	-0.370316	66.2	-1.63983
66.3	3.025	66.3	3.03437	66.3	2.13516	66.3	1.14453	66.3	-0.461716	66.3	-1.52655
66.4	3.06562	66.4	3.33437	66.4	2.07501	66.4	1.08047	66.4	-0.242188	66.4	-1.23593
66.5	3.16797	66.5	3.53437	66.5	2.17737	66.5	1.16094	66.5	0.09375	66.5	-0.842163
66.6	3.3625	66.6	3.43828	66.6	2.27032	66.6	1.39766	66.6	0.0164032	66.6	-0.631226
66.7	3.30781	66.7	3.37422	66.7	2.28049	66.7	1.28437	66.7	0.260941	66.7	-0.573425
66.8	3.46719	66.8	3.64531	66.8	2.67267	66.8	1.25	66.8	0.128906	66.8	-0.439056
66.9	3.53906	66.9	3.82734	66.9	2.62033	66.9	1.19687	66.9	0.3414	66.9	-0.150757
67	3.31562	67	3.8	67	2.51251	67	1.14687	67	0.460159	67	-0.238281
67.1	3.47031	67.1	3.86016	67.1	2.69611	67.1	1.37188	67.1	0.314835	67.1	0.103912
67.2	3.875	67.2	3.58594	67.2	2.6633	67.2	1.46094	67.2	0.362503	67.2	0.0812683
67.3	3.80938	67.3	4.025	67.3	2.68359	67.3	1.47266	67.3	0.675781	67.3	0.0101624
67.4	3.93594	67.4	4.39453	67.4	2.7836	67.4	1.36328	67.4	0.778122	67.4	0.493774
67.5	3.87422	67.5	4.38672	67.5	3.05859	67.5	1.41953	67.5	0.778122	67.5	0.520325
67.6	3.99922	67.6	4.1625	67.6	3.09375	67.6	1.34297	67.6	0.67421	67.6	0.532043
67.7	4.01172	67.7	4.29844	67.7	3.05237	67.7	1.54375	67.7	0.790619	67.7	0.432831
67.8	4.31797	67.8	4.45313	67.8	3.04532	67.8	1.55859	67.8	0.729691	67.8	0.695313
67.9	4.24609	67.9	4.67656	67.9	3.10547	67.9	1.51406	67.9	0.957031	67.9	0.623444
68	4.12109	68	4.70469	68	3.21017	68	1.40313	68	1.1039	68	0.763306
68.1	4.35547	68.1	4.92891	68.1	3.37344	68.1	1.4875	68.1	0.775772	68.1	0.999237
68.2	4.28203	68.2	4.90078	68.2	3.25861	68.2	1.34531	68.2	0.783585	68.2	0.999237
68.3	4.40469	68.3	4.69922	68.3	3.40002	68.3	1.4664	68.3	0.771088	68.3	0.659393
68.4	4.67656	68.4	4.69922	68.4	3.42188	68.4	1.57422	68.4	1.16484	68.4	0.996094
68.5	4.61406	68.5	5.20078	68.5	3.34375	68.5	1.61406	68.5	1.13281	68.5	0.867981
68.6	4.59531	68.6	5.24297	68.6	3.49844	68.6	1.45625	68.6	1.06483	68.6	1.31409
68.7	4.65156	68.7	5.0875	68.7	3.57736	68.7	1.54766	68.7	0.917191	68.7	1.15549
68.8	4.71328	68.8	5.19297	68.8	3.68985	68.8	1.42422	68.8	0.988281	68.8	1.00235
68.9	4.93359	68.9	5.22031	68.9	3.63126	68.9	1.72187	68.9	1.00078	68.9	0.978149
69	5.10547	69	5.43672	69	3.83047	69	1.61094	69	1.05234	69	1.26251
69.1	5.07734	69.1	5.62734	69.1	3.62189	69.1	1.63906	69.1	1.02499	69.1	1.10156
69.2	5.11953	69.2	5.65547	69.2	3.82581	69.2	1.76719	69.2	1.28358	69.2	1.33203
69.3	4.8875	69.3	5.93281	69.3	3.80548	69.3	1.34844	69.3	1.10938	69.3	1.28439
69.4	5.01406	69.4	5.64922	69.4	3.86017	69.4	1.49531	69.4	1.09062	69.4	1.37659
69.5	5.12812	69.5	5.58594	69.5	3.87814	69.5	1.48359	69.5	1.07813	69.5	0.989075
69.6	5.13828	69.6	5.74453	69.6	3.89063	69.6	1.46797	69.6	1.12813	69.6	1.21643
69.7	5.38672	69.7	5.8375	69.7	3.85315	69.7	1.60859	69.7	1.43437	69.7	1.22891
69.8	5.51875	69.8	6.0875	69.8	4.13516	69.8	1.38828	69.8	1.12265	69.8	1.28595
69.9	5.36172	69.9	6.40625	69.9	4.05704	69.9	1.36562	69.9	1.31172	69.9	1.51953
70	5.38438	70	6.1625	70	4.07031	70	1.51797	70	1.01328	70	1.20938
70.1	5.46172	70.1	6.11641	70.1	4.36096	70.1	1.31094	70.1	1.08984	70.1	1.50781
70.2	5.39922	70.2	6.49844	70.2	4.07892	70.2	1.40781	70.2	1.02031	70.2	1.39221
70.3	5.58516	70.3	6.46094	70.3	4.32581	70.3	1.68281	70.3	1.12578	70.3	1.21954
70.4	5.59141	70.4	6.69219	70.4	4.40234	70.4	1.54375	70.4	1.18047	70.4	1.22345
70.5	5.68281	70.5	6.58359	70.5	4.34299	70.5	1.62578	70.5	1.13359	70.5	1.45782
70.6	5.8336	70.6	6.70313	70.6	4.29922	70.6	1.5414	70.6	1.00546	70.6	1.53986
70.7	5.83281	70.7	6.70547	70.7	4.51563	70.7	1.39375	70.7	1.06563	70.7	1.17578
70.8	5.8125	70.8	6.68828	70.8	4.43909	70.8	1.5375	70.8	0.932816	70.8	1.20547
70.9	5.95078	70.9	6.67109	70.9	4.46408	70.9	1.68203	70.9	1.2336	70.9	1.32266
71	6.17969	71	6.77266	71	4.58282	71	1.55312	71	1.40781	71	1.25235
71.1	6.15703	71.1	6.80469	71.1	4.48126	71.1	1.54453	71.1	1.27812	71.1	1.45313
71.2	6.27031	71.2	6.84062	71.2	4.25781	71.2	1.49062	71.2	1.29297	71.2	1.5672
71.3	6.23203	71.3	6.92188	71.3	4.48361	71.3	1.30859	71.3	1.11719	71.3	1.33362
71.4	6.12891	71.4	7.16484	71.4	4.49609	71.4	1.46953	71.4	1.18282	71.4	1.39221
71.5	6.26484	71.5	7.38203	71.5	4.72189	71.5	1.48906	71.5	1.11406	71.5	1.33438
71.6	6.41094	71.6	7.40781	71.6	4.86798	71.6	1.5	71.6	1.425	71.6	1.61407
71.7	6.44844	71.7	7.45	71.7	4.80704	71.7	1.48203	71.7	1.37422	71.7	1.64297
71.8	6.35781	71.8	7.4625	71.8	4.72971	71.8	1.53594	71.8	1.12032	71.8	1.62735
71.9	6.41563	71.9	7.50703	71.9	4.75235	71.9	1.36328	71.9	1.18124	71.9	1.64297
72	6.6875	72	7.46406	72	4.89532	72	1.36562	72	1.10469	72	1.44922
72.1	6.83906	72.1	7.63359	72.1	5.05939	72.1	1.58828	72.1	1.0414	72.1	1.36172
72.2	6.61328	72.2	7.60703	72.2	4.91721	72.2	1.44375	72.2	1.23047	72.2	1.31955
72.3	6.68203	72.3	7.73438	72.3	4.8461	72.3	1.49922	72.3	1.26953	72.3	1.40393
72.4	6.84922	72.4	7.77656	72.4	4.91797	72.4	1.47266	72.4	1.1039	72.4	1.40784
72.5	6.91406	72.5	7.92578	72.5	5.02423	72.5	1.30703	72.5	1.27499	72.5	1.32736
72.6	6.88984	72.6	7.90859	72.6	5.04688	72.6	1.43281	72.6	1.35156	72.6	1.60547
72.7	7.01719	72.7	8.03203	72.7	5.18127	72.7	1.50312	72.7	1.17421	72.7	1.81018
72.8	7.18359	72.8	8.27891	72.8	5.06955	72.8	1.59531	72.8	1.34688	72.8	1.52267
72.9	7.24609	72.9	8.3125	72.9	5.30704	72.9	1.50469	72.9	1.31563	72.9	1.61563
73	7.17422	73	7.95469	73	5.14453	73	1.39531	73	1.22578	73	1.63126
73.1	7.20234	73.1	8.23281	73.1	5.16641	73.1	1.44765	73.1	0.867966	73.1	1.43985
73.2	7.38203	73.2	8.35625	73.2	4.96252	73.2	1.42188	73.2	1.18593	73.2	1.43048
73.3	7.43438	73.3	8.36094	73.3	5.30002	73.3	1.36016	73.3	1.02657	73.3	1.40939
73.4	7.42656	73.4	8.49219	73.4	5.36172	73.4	1.43515	73.4	1.10625	73.4	1.34219
73.5	7.43516	73.5	8.56719	73.5	5.5	73.5	1.53281	73.5	1.09062	73.5	1.26251
73.6	7.39844	73.6	8.48594	73.6	5.34299	73.6	1.4039	73.6	1.12656	73.6	1.20001
73.7	7.38281	73.7	8.57578	73.7	5.38516	73.7	1.20703	73.7	1.23828	73.7	1.5
73.8	7.79922	73.8	8.7914	73.8	5.58047	73.8	1.16953	73.8	1.00781	73.8	1.56409
73.9	7.69531	73.9	8.88281	73.9	5.59924	73.9	1.53906	73.9	1.13985	73.9	1.40393
74	7.61719	74	8.82813	74	5.64063	74	1.32578	74	1.17421	74	1.43204
74.1	7.76797	74.1	9.13594	74.1	5.66406	74.1	1.49609	74.1	1.07031	74.1	1.34689
74.2	7.78984	74.2	8.93672	74.2	5.67267	74.2	1.29766	74.2	1.2164	74.2	1.40784
74.3	7.86563	74.3	8.95781	74.3	5.43829	74.3	1.62265	74.3	1.23203	74.3	1.69141
74.4	7.93047	74.4	8.99375	74.4	5.62814	74.4	1.5125	74.4	1.02109	74.4	1.35547
74.5	7.97813	74.5	9.34141	74.5	5.79532	74.5	1.30234	74.5	0.990616	74.5	1.44531
74.6	7.98359	74.6	9.50234	74.6	5.68204	74.6	1.28359	74.6	1.15781	74.6	1.34299
74.7	8.03594	74.7	9.13437	74.7	5.82971	74.7	1.09063	74.7	1.09218	74.7	1.26172
74.8	8.19297	74.8	9.06797	74.8	5.61563	74.8	1.47031	74.8	1.11093	74.8	1.62814
74.9	8.0836	74.9	9.29922	74.9	5.88516	74.9	1.42188	74.9	1.03358	74.9	1.54688
75	8.1875	75	9.68281	75	5.71643	75	1.35234	75	1.02734	75	1.35861
75.1	8.12109	75.1	9.6039	75.1	5.74298	75.1	1.48828	75.1	1.12656	75.1	1.42346
75.2	8.3375	75.2	9.55	75.2	5.87659	75.2	1.52969	75.2	1.38672	75.2	1.45703
75.3	8.23828	75.3	9.81328	75.3	5.88751	75.3	1.60078	75.3	1.04843	75.3	1.52893
75.4	8.2711	75.4	9.49609	75.4	5.80783	75.4	1.2875	75.4	1.06172	75.4	1.48047
75.5	8.35469	75.5	10.0773	75.5	5.76953	75.5	1.37578	75.5	1.16406	75.5	1.42032
75.6	8.40156	75.6	9.70781	75.6	5.86407	75.6	1.31562	75.6	1.08359	75.6	1.25159
75.7	8.54063	75.7	9.89531	75.7	6.02267	75.7	1.39063	75.7	1.07655	75.7	1.25781
75.8	8.73672	75.8	10.0836	75.8	6.17502	75.8	1.41094	75.8	1.04297	75.8	1.37033
75.9	8.74141	75.9	10.107	75.9	6.2211	75.9	1.49141	75.9	1.2328	75.9	1.52502
76	8.64766	76	9.93828	76	5.95157	76	1.21406	76	1.18672	76	1.57736
76.1	8.73047	76.1	10.3219	76.1	6.15549	76.1	1.32109	76.1	1.075	76.1	1.44376
76.2	8.89922	76.2	10.2703	76.2	6.23282	76.2	1.33359	76.2	1.02657	76.2	1.51642
76.3	8.94453	76.3	10.3672	76.3	6.15158	76.3	1.47109	76.3	0.953125	76.3	1.61954
76.4	8.82656	76.4	10.4023	76.4	6.09375	76.4	1.53125	76.4	1.17656	76.4	1.20081
76.5	9.07188	76.5	10.5633	76.5	6.15625	76.5	1.20781	76.5	1.1703	76.5	1.07892
76.6	9.09453	76.6	10.5844	76.6	6.01096	76.6	1.5125	76.6	1.28516	76.6	1.4758
76.7	9.18516	76.7	10.3594	76.7	6.34534	76.7	1.45547	76.7	1.16875	76.7	1.59143
76.8	9.05078	76.8	10.4844	76.8	6.22266	76.8	1.21016	76.8	1.0125	76.8	1.52814
76.9	8.96172	76.9	10.7047	76.9	6.35156	76.9	1.39297	76.9	1.15625	76.9	1.57892
77	9.13984	77	10.7102	77	6.42813	77	1.28594	77	1.17734	77	1.5094
77.1	9.28281	77.1	10.6953	77.1	6.38361	77.1	1.38984	77.1	1.31172	77.1	1.50391
77.2	9.32109	77.2	10.7523	77.2	6.29297	77.2	1.40547	77.2	1.0453	77.2	1.54532
77.3	9.2375	77.3	11.118	77.3	6.29846	77.3	1.12422	77.3	1.05859	77.3	1.44455
77.4	9.36719	77.4	11.1008	77.4	6.40939	77.4	1.37656	77.4	1.09375	77.4	1.44299
77.5	9.45	77.5	11.2195	77.5	6.67267	77.5	1.14766	77.5	0.952347	77.5	1.39221
77.6	9.5	77.6	11.0328	77.6	6.70236	77.6	1.58672	77.6	1.11406	77.6	1.4711
77.7	9.52656	77.7	11.1047	77.7	6.56485	77.7	1.5375	77.7	1.13594	77.7	1.34845
77.8	9.50078	77.8	11.2617	77.8	6.51251	77.8	1.4164	77.8	1.08984	77.8	1.52579
77.9	9.61875	77.9	11.1336	77.9	6.40234	77.9	1.25625	77.9	0.957809	77.9	1.53284
78	9.77656	78	11.1633	78	6.52658	78	1.23047	78	0.949997	78	1.37579
78.1	9.83125	78.1	11.2539	78.1	6.70782	78.1	1.19297	78.1	1.0164	78.1	1.41095
78.2	9.74297	78.2	11.7437	78.2	6.59375	78.2	1.16172	78.2	0.9664	78.2	1.33282
78.3	9.70313	78.3	11.6125	78.3	6.50626	78.3	1.14141	78.3	1.09062	78.3	1.37109
78.4	9.60859	78.4	11.607	78.4	6.56329	78.4	1.29297	78.4	1.14844	78.4	1.70001
78.5	9.76484	78.5	11.4805	78.5	6.80704	78.5	1.30859	78.5	1.02266	78.5	1.34534
78.6	9.76953	78.6	11.7336	78.6	6.64063	78.6	1.28125	78.6	0.772659	78.6	1.33047
78.7	9.97266	78.7	11.7156	78.7	6.66876	78.7	1.37578	78.7	0.967972	78.7	1.46719
78.8	9.91797	78.8	11.8047	78.8	6.9133	78.8	1.09375	78.8	1.1078	78.8	1.30704
78.9	10.0859	78.9	11.9727	78.9	6.95703	78.9	1.13359	78.9	1.06406	78.9	1.2258
79	9.925	79	11.7687	79	6.67188	79	1.32656	79	0.907806	79	1.40234
79.1	10.1016	79.1	11.8883	79.1	6.86017	79.1	1.28828	79.1	0.839844	79.1	1.13672
79.2	10.143	79.2	11.9727	79.2	6.60782	79.2	1.09531	79.2	0.807022	79.2	1.23596
79.3	10.2383	79.3	11.8867	79.3	6.83203	79.3	1.2164	79.3	0.928116	79.3	1.33127
79.4	10.0414	79.4	12.0523	79.4	6.70313	79.4	1.47266	79.4	1.24062	79.4	1.45627
79.5	10.3688	79.5	12.2867	79.5	6.74063	79.5	1.14844	79.5	0.886719	79.5	1.26877
79.6	10.1094	79.6	12.0328	79.6	7.00626	79.6	1.14297	79.6	0.873428	79.6	1.55627
79.7	10.2328	79.7	12.0484	79.7	6.88516	79.7	1.18906	79.7	0.871094	79.7	1.12814
79.8	10.482	79.8	12.2813	79.8	6.93594	79.8	1.15781	79.8	0.967972	79.8	1.14612
79.9	10.5258	79.9	12.4312	79.9	7.10938	79.9	1.24609	79.9	0.860153	79.9	1.14688
80	10.4273	80	12.4633	80	6.79532	80	1.31641	80	0.853119	80	1.18439
80.1	10.5344	80.1	12.3687	80.1	7.04456	80.1	1.21563	80.1	1.00937	80.1	1.36328
80.2	10.8234	80.2	12.5141	80.2	6.91251	80.2	1.18281	80.2	0.810928	80.2	1.22656
80.3	10.5047	80.3	12.3875	80.3	6.93909	80.3	1.25625	80.3	1.00233	80.3	1.39767
80.4	10.7797	80.4	12.5875	80.4	7.05783	80.4	1.33672	80.4	0.921097	80.4	1.38205
80.5	10.925	80.5	12.8891	80.5	6.99063	80.5	1.15313	80.5	0.954681	80.5	1.29141
80.6	10.6992	80.6	12.907	80.6	7.24377	80.6	1.21875	80.6	1.02499	80.6	1.30078
80.7	10.8914	80.7	12.8773	80.7	7.26877	80.7	1.2625	80.7	0.994522	80.7	1.40234
80.8	10.8367	80.8	12.868	80.8	7.20471	80.8	1.30781	80.8	1.02968	80.8	1.51877
80.9	10.9297	80.9	12.9492	80.9	7.20236	80.9	1.20625	80.9	0.679688	80.9	1.26096
81	10.793	81	13.1133	81	7.19531	81	1.29297	81	0.813278	81	1.41174
81.1	10.9469	81.1	13.1711	81.1	7.45313	81.1	1.21406	81.1	0.721878	81.1	1.21954
81.2	11.1234	81.2	13.2953	81.2	7.27032	81.2	1.05078	81.2	0.816406	81.2	1.17032
81.3	10.9805	81.3	13.4375	81.3	7.21252	81.3	1.45234	81.3	0.871094	81.3	1.12268
81.4	11.0945	81.4	13.2359	81.4	7.32813	81.4	1.1625	81.4	0.935928	81.4	1.41956
81.5	11.1	81.5	13.1945	81.5	7.36954	81.5	0.858593	81.5	1.13672	81.5	1.24533
81.6	11.3586	81.6	13.4914	81.6	7.20392	81.6	1.09063	81.6	0.949997	81.6	1.29456
81.7	11.2945	81.7	13.5367	81.7	7.18439	81.7	1.40547	81.7	1.05937	81.7	1.70001
81.8	11.193	81.8	13.3883	81.8	7.33438	81.8	1.36328	81.8	0.86171	81.8	1.45392
81.9	11.4352	81.9	13.4734	81.9	7.45157	81.9	1.15313	81.9	0.844528	81.9	1.40158
82	11.507	82	13.5258	82	7.45627	82	1.17344	82	0.967178	82	1.25079
82.1	11.2945	82.1	13.4859	82.1	7.22815	82.1	1.12031	82.1	0.965622	82.1	1.17111
82.2	11.4984	82.2	13.5148	82.2	7.33829	82.2	1.31015	82.2	0.909378	82.2	1.10236
82.3	11.5031	82.3	13.6625	82.3	7.33673	82.3	1.275	82.3	0.578903	82.3	1.26407
82.4	11.5359	82.4	13.832	82.4	7.37659	82.4	1.23359	82.4	0.933594	82.4	1.0672
82.5	11.5375	82.5	13.8367	82.5	7.53906	82.5	1.19687	82.5	0.930466	82.5	1.15393
82.6	11.5187	82.6	13.6727	82.6	7.79611	82.6	1.15625	82.6	1.00233	82.6	1.34845
82.7	11.4641	82.7	13.9344	82.7	7.28439	82.7	1.32578	82.7	0.640625	82.7	1.15939
82.8	11.5227	82.8	13.8867	82.8	7.4758	82.8	1.34219	82.8	0.794525	82.8	1.30627
82.9	11.7859	82.9	13.9578	82.9	7.51953	82.9	1.30312	82.9	0.985153	82.9	1.10547
83	11.9211	83	14.3578	83	7.63596	83	1.35156	83	1.07578	83	1.41876
83.1	11.9219	83.1	14.3359	83.1	7.70471	83.1	1.21406	83.1	0.919525	83.1	1.41016
83.2	11.625	83.2	14.1125	83.2	7.57031	83.2	1.12188	83.2	0.782028	83.2	1.41406
83.3	11.7695	83.3	14.2133	83.3	7.65314	83.3	1.02734	83.3	0.849213	83.3	1.38751
83.4	12.0719	83.4	14.3359	83.4	7.74768	83.4	1.20313	83.4	0.943741	83.4	1.20703
83.5	11.925	83.5	14.2031	83.5	7.73828	83.5	1.07187	83.5	0.8414	83.5	1.31174
83.6	11.9906	83.6	14.4492	83.6	7.41406	83.6	1.12422	83.6	1.06953	83.6	1.19141
83.7	12.0063	83.7	14.4875	83.7	7.64453	83.7	1.16875	83.7	1.20235	83.7	1.42813
83.8	12.3305	83.8	14.707	83.8	7.87189	83.8	1.09609	83.8	0.920303	83.8	1.24063
83.9	12.2203	83.9	14.5211	83.9	7.66016	83.9	0.935936	83.9	0.610153	83.9	1.36252
84	12.2398	84	14.65	84	7.61954	84	1.06094	84	0.730469	84	1.10626
84.1	12.35	84.1	14.7945	84.1	7.80313	84.1	1.23516	84.1	0.842178	84.1	1.36877
84.2	12.4414	84.2	14.8133	84.2	7.94376	84.2	1.06641	84.2	0.787491	84.2	1.17502
84.3	12.3352	84.3	14.7031	84.3	7.91721	84.3	1.11875	84.3	0.989838	84.3	1.12424
84.4	12.2805	84.4	14.8383	84.4	7.71094	84.4	1.13828	84.4	1.11797	84.4	1.33203
84.5	12.5164	84.5	14.9867	84.5	7.84143	84.5	0.905468	84.5	0.621094	84.5	1.10236
84.6	12.475	84.6	14.8578	84.6	7.85315	84.6	0.918751	84.6	0.885941	84.6	1.08362
84.7	12.4484	84.7	15.1375	84.7	8.05237	84.7	1.03672	84.7	0.612503	84.7	1.21719
84.8	12.4703	84.8	15.0945	84.8	7.93283	84.8	0.969532	84.8	0.909378	84.8	1.24454
84.9	12.6031	84.9	15.1195	84.9	7.97971	84.9	1.06953	84.9	0.832031	84.9	1.18204
85	12.5102	85	15.4273	85	8.18909	85	1.29453	85	0.916397	85	1.39221
85.1	12.6844	85.1	15.3125	85.1	8.02579	85.1	1.12891	85.1	0.911713	85.1	1.15158
85.2	12.6727	85.2	15.1484	85.2	7.94922	85.2	1.08516	85.2	0.946869	85.2	1.06641
85.3	12.7094	85.3	15.3508	85.3	8.03906	85.3	1.04609	85.3	0.871872	85.3	1.25781
85.4	12.8102	85.4	15.3617	85.4	8.18048	85.4	0.985935	85.4	0.855469	85.4	1.05548
85.5	12.9078	85.5	15.6523	85.5	8.0719	85.5	1.01328	85.5	0.915619	85.5	1.21252
85.6	12.8891	85.6	15.6688	85.6	8.08594	85.6	1.06406	85.6	0.738281	85.6	1.35938
85.7	12.675	85.7	15.532	85.7	8.00705	85.7	0.991405	85.7	0.821091	85.7	0.989868
85.8	12.9852	85.8	15.5531	85.8	8.00314	85.8	1.07813	85.8	0.700775	85.8	1.04767
85.9	13.0523	85.9	15.7766	85.9	7.93518	85.9	1.08906	85.9	0.846085	85.9	1.45313
86	13.1523	86	15.5969	86	8.26642	86	0.985157	86	0.637497	86	1.09299
86.1	13.082	86.1	15.7328	86.1	8.02814	86.1	1.0625	86.1	0.758591	86.1	1.04376
86.2	13.2422	86.2	15.8563	86.2	8.11096	86.2	0.986717	86.2	0.911713	86.2	1.14923
86.3	13.3227	86.3	15.9305	86.3	8.30392	86.3	0.945313	86.3	0.567963	86.3	1.15234
86.4	13.2867	86.4	15.7523	86.4	8.30783	86.4	1.23594	86.4	0.911713	86.4	1.13281
86.5	13.3391	86.5	15.9141	86.5	8.1969	86.5	0.752342	86.5	0.844528	86.5	0.921875
86.6	13.2031	86.6	16.1594	86.6	8.23047	86.6	0.896873	86.6	0.83046	86.6	1.09454
86.7	13.3273	86.7	16.3289	86.7	8.16876	86.7	0.932812	86.7	0.782028	86.7	1.17892
86.8	13.307	86.8	16.3531	86.8	8.37814	86.8	1.33281	86.8	0.851563	86.8	1.25861
86.9	13.3805	86.9	16.3023	86.9	8.26407	86.9	1.15156	86.9	0.721085	86.9	1.04846
87	13.3766	87	16.2242	87	8.43985	87	1.04219	87	0.616409	87	1.15939
87.1	13.4367	87.1	16.2328	87.1	8.46329	87.1	1.07031	87.1	0.818741	87.1	1.01016
87.2	13.5484	87.2	16.4695	87.2	8.45081	87.2	0.922657	87.2	0.681244	87.2	1.03439
87.3	13.65	87.3	16.4102	87.3	8.38986	87.3	0.964844	87.3	0.698441	87.3	1.21094
87.4	13.5688	87.4	16.4977	87.4	8.49219	87.4	1.03672	87.4	0.667191	87.4	1.14297
87.5	13.4961	87.5	16.3438	87.5	8.33438	87.5	0.910156	87.5	0.922653	87.5	0.697662
87.6	13.5828	87.6	16.5258	87.6	8.52734	87.6	1.05938	87.6	0.902344	87.6	1.07892
87.7	13.7969	87.7	16.5906	87.7	8.47815	87.7	1.06797	87.7	0.934372	87.7	1.40784
87.8	13.7281	87.8	16.782	87.8	8.58127	87.8	0.832813	87.8	0.867966	87.8	1.1297
87.9	13.8469	87.9	16.957	87.9	8.39377	87.9	0.911716	87.9	0.846085	87.9	1.07501
88	13.8297	88	17.0047	88	8.60156	88	0.995312	88	0.6875	88	1.06174
88.1	13.8445	88.1	16.7234	88.1	8.59689	88.1	0.772655	88.1	0.963272	88.1	1.15002
88.2	13.6844	88.2	16.768	88.2	8.46799	88.2	0.910156	88.2	0.860931	88.2	1.0383
88.3	13.993	88.3	16.9078	88.3	8.50159	88.3	0.895313	88.3	0.838272	88.3	1.17969
88.4	13.8945	88.4	17.0461	88.4	8.49454	88.4	1.01172	88.4	0.808594	88.4	0.983612
88.5	14.0375	88.5	17.0133	88.5	8.3797	88.5	1.05	88.5	0.946869	88.5	0.962524
88.6	14.0898	88.6	17.0633	88.6	8.77188	88.6	0.903904	88.6	0.792969	88.6	1.14453
88.7	13.9547	88.7	16.9375	88.7	8.48361	88.7	1.00937	88.7	0.782806	88.7	0.993774
88.8	14.0555	88.8	17.2742	88.8	8.55859	88.8	0.953125	88.8	0.571091	88.8	1.03125
88.9	14.1156	88.9	17.093	88.9	8.53049	88.9	0.993748	88.9	0.578903	88.9	1.03595
89	14.2492	89	17.2297	89	8.7547	89	0.696095	89	0.51796	89	0.793762
89.1	14.2102	89.1	17.218	89.1	8.66486	89.1	0.860157	89.1	0.683594	89.1	0.81955
89.2	14.0797	89.2	17.3805	89.2	8.73517	89.2	0.800781	89.2	0.814835	89.2	0.810181
89.3	14.0547	89.3	17.2211	89.3	8.52579	89.3	0.874218	89.3	0.793747	89.3	1.15939
89.4	14.1539	89.4	17.525	89.4	8.65784	89.4	1.27578	89.4	0.802338	89.4	1.16095
89.5	14.2461	89.5	17.4305	89.5	8.75626	89.5	0.871094	89.5	0.950775	89.5	1.07031
89.6	14.3	89.6	17.4523	89.6	8.56564	89.6	0.865623	89.6	0.670303	89.6	0.996094
89.7	14.3906	89.7	17.5102	89.7	8.71173	89.7	0.908592	89.7	0.732025	89.7	1.08908
89.8	14.8406	89.8	17.6641	89.8	8.89612	89.8	0.790623	89.8	0.582031	89.8	1.21875
89.9	14.5531	89.9	17.7305	89.9	8.61719	89.9	0.928123	89.9	0.722656	89.9	1.03674
90	14.3813	90	17.618	90	8.88281	90	0.895313	90	0.568741	90	1.09143
90.1	14.7039	90.1	17.6187	90.1	8.65939	90.1	0.743748	90.1	0.824997	90.1	0.870331
90.2	14.6125	90.2	18.0789	90.2	8.75626	90.2	0.710155	90.2	0.675003	90.2	1.02032
90.3	14.6039	90.3	18.0367	90.3	8.83517	90.3	0.745312	90.3	0.599991	90.3	0.943756
90.4	14.8617	90.4	17.8438	90.4	8.77969	90.4	1	90.4	0.503128	90.4	0.889862
90.5	14.6961	90.5	17.9937	90.5	8.78125	90.5	0.883595	90.5	0.565628	90.5	0.885162
90.6	14.6633	90.6	18.1516	90.6	8.83047	90.6	0.925781	90.6	0.817963	90.6	0.900787
90.7	14.6273	90.7	18.2016	90.7	9.07892	90.7	0.889843	90.7	0.600784	90.7	0.886719
90.8	14.7852	90.8	18.1625	90.8	9.03284	90.8	0.830467	90.8	0.675781	90.8	1.18594
90.9	14.9773	90.9	18.2453	90.9	8.95081	90.9	0.965626	90.9	0.595306	90.9	0.982056
91	14.8594	91	18.3242	91	9.11407	91	0.946873	91	0.543747	91	0.96875
91.1	14.8477	91.1	18.2445	91.1	9.03906	91.1	0.683594	91.1	0.676559	91.1	0.867981
91.2	14.7359	91.2	18.2328	91.2	9.05237	91.2	0.878906	91.2	0.576553	91.2	0.899231
91.3	14.9203	91.3	18.4523	91.3	9.1344	91.3	0.96328	91.3	0.65625	91.3	1.17111
91.4	15.0445	91.4	18.4297	91.4	8.87579	91.4	0.799217	91.4	0.557022	91.4	0.982056
91.5	15.0539	91.5	18.4594	91.5	9.16406	91.5	0.831249	91.5	0.332809	91.5	0.936737
91.6	15.1664	91.6	18.6461	91.6	9.06409	91.6	1.02656	91.6	0.671097	91.6	1.03986
91.7	15.0398	91.7	18.6242	91.7	8.89297	91.7	0.984375	91.7	0.621094	91.7	0.822662
91.8	15.0164	91.8	18.4859	91.8	9.21564	91.8	0.851563	91.8	0.638275	91.8	0.950806
91.9	15.1461	91.9	18.5719	91.9	8.99063	91.9	0.807812	91.9	0.678116	91.9	0.761719
92	15.2773	92	18.7039	92	9.03751	92	0.791405	92	0.576553	92	0.842987
92.1	15.1172	92.1	18.6937	92.1	8.99924	92.1	0.748436	92.1	0.776566	92.1	1.05392
92.2	15.2234	92.2	18.7625	92.2	8.82971	92.2	0.85078	92.2	0.499222	92.2	1.04141
92.3	15.4125	92.3	18.7813	92.3	9.02658	92.3	0.824219	92.3	0.793747	92.3	1.08438
92.4	15.482	92.4	18.8031	92.4	9.19531	92.4	0.614841	92.4	0.813278	92.4	0.852356
92.5	15.4961	92.5	18.9133	92.5	8.98596	92.5	0.629688	92.5	0.599991	92.5	1.10626
92.6	15.7234	92.6	19.0187	92.6	9.04376	92.6	0.710155	92.6	0.635147	92.6	0.928925
92.7	15.543	92.7	19.1844	92.7	9.17657	92.7	0.874218	92.7	0.809372	92.7	1.00314
92.8	15.407	92.8	19.0172	92.8	9.07736	92.8	1.02813	92.8	0.585159	92.8	0.922668
92.9	15.45	92.9	18.9625	92.9	9.03751	92.9	0.641407	92.9	0.647659	92.9	0.8461
93	15.7477	93	19.1008	93	9.22891	93	0.772655	93	0.735153	93	0.838287
93.1	15.7039	93.1	19.2562	93.1	9.05157	93.1	0.875782	93.1	0.521866	93.1	1.1297
93.2	15.6125	93.2	19.4578	93.2	9.44299	93.2	0.710938	93.2	0.431244	93.2	0.866425
93.3	15.8711	93.3	19.693	93.3	9.40549	93.3	0.842968	93.3	0.527344	93.3	0.757813
93.4	15.8297	93.4	19.4602	93.4	9.43204	93.4	0.831249	93.4	0.551559	93.4	0.880493
93.5	15.7062	93.5	19.2203	93.5	9.55548	93.5	0.777344	93.5	0.754684	93.5	0.844543
93.6	15.7578	93.6	19.4602	93.6	9.35001	93.6	0.81406	93.6	0.714844	93.6	0.9422
93.7	15.782	93.7	19.6711	93.7	9.28595	93.7	0.852345	93.7	0.53125	93.7	0.900024
93.8	15.8031	93.8	19.7273	93.8	9.41095	93.8	0.896873	93.8	0.844528	93.8	0.798462
93.9	16	93.9	19.7375	93.9	9.64767	93.9	0.736717	93.9	0.527344	93.9	0.914856
94	15.8992	94	19.6836	94	9.37579	94	0.759373	94	0.447647	94	1.15393
94.1	15.8156	94.1	19.732	94.1	9.33984	94.1	0.71172	94.1	0.524216	94.1	0.741425
94.2	15.9297	94.2	19.7039	94.2	9.45938	94.2	0.767967	94.2	0.598434	94.2	0.746887
94.3	15.9	94.3	19.6055	94.3	9.34299	94.3	0.667969	94.3	0.588272	94.3	0.856262
94.4	15.9781	94.4	19.8336	94.4	9.44531	94.4	0.575001	94.4	0.649994	94.4	0.682831
94.5	15.9242	94.5	19.9289	94.5	9.52579	94.5	0.602345	94.5	0.617188	94.5	0.855469
94.6	15.9586	94.6	20.0492	94.6	9.43048	94.6	0.83672	94.6	0.772659	94.6	1.02112
94.7	15.9984	94.7	19.8297	94.7	9.29456	94.7	0.875	94.7	0.592972	94.7	0.892975
94.8	16.1578	94.8	19.9289	94.8	9.45157	94.8	0.669529	94.8	0.368744	94.8	0.959381
94.9	16.4305	94.9	20.1211	94.9	9.43048	94.9	0.674999	94.9	0.636719	94.9	0.730469
95	16.3828	95	20.1617	95	9.60156	95	0.701561	95	0.467972	95	0.696899
95.1	16.2523	95.1	20.0867	95.1	9.63126	95.1	0.61797	95.1	0.494522	95.1	0.873444
95.2	16.3867	95.2	20.3055	95.2	9.40549	95.2	0.774998	95.2	0.546875	95.2	0.628143
95.3	16.0242	95.3	20.2719	95.3	9.35861	95.3	0.758595	95.3	0.464844	95.3	0.622681
95.4	16.2195	95.4	20.282	95.4	9.39221	95.4	0.739841	95.4	0.535156	95.4	0.821899
95.5	16.4398	95.5	20.5062	95.5	9.65158	95.5	0.791405	95.5	0.541397	95.5	0.857056
95.6	16.5102	95.6	20.8289	95.6	9.60706	95.6	0.606251	95.6	0.411713	95.6	0.639862
95.7	16.3859	95.7	20.675	95.7	9.79221	95.7	0.715626	95.7	0.446091	95.7	0.585938
95.8	16.5367	95.8	20.7086	95.8	9.67267	95.8	0.804688	95.8	0.616409	95.8	0.715637
95.9	16.4398	95.9	20.7055	95.9	9.86563	95.9	0.701561	95.9	0.542969	95.9	0.607819
96	16.4227	96	20.4352	96	9.65784	96	0.760155	96	0.4664	96	0.732056
96.1	16.5125	96.1	20.6086	96.1	9.76797	96.1	0.689842	96.1	0.390625	96.1	0.75
96.2	16.6523	96.2	20.5617	96.2	9.62579	96.2	0.55703	96.2	0.646088	96.2	0.634399
96.3	16.6344	96.3	21.0336	96.3	9.72736	96.3	0.649998	96.3	0.425003	96.3	0.589844
96.4	16.8094	96.4	20.8734	96.4	9.54456	96.4	0.803123	96.4	0.503906	96.4	0.900787
96.5	16.6688	96.5	20.793	96.5	9.56799	96.5	0.608593	96.5	0.753906	96.5	0.775024
96.6	16.8266	96.6	20.9422	96.6	9.75	96.6	0.592186	96.6	0.631241	96.6	0.919556
96.7	16.6797	96.7	20.8617	96.7	9.72971	96.7	0.368748	96.7	0.448441	96.7	0.983612
96.8	16.7594	96.8	20.9172	96.8	9.75159	96.8	0.511719	96.8	0.534378	96.8	0.787506
96.9	16.925	96.9	21.1164	96.9	9.57111	96.9	0.670311	96.9	0.432816	96.9	0.635162
97	16.9617	97	21.1031	97	9.79767	97	0.888279	97	0.487503	97	0.787506
97.1	17.0391	97.1	21.4227	97.1	9.83829	97.1	0.636719	97.1	0.696869	97.1	0.697662
97.2	16.9266	97.2	21.1906	97.2	9.6633	97.2	0.806248	97.2	0.448441	97.2	0.859375
97.3	17.2625	97.3	21.2531	97.3	9.93439	97.3	0.802341	97.3	0.606247	97.3	0.920319
97.4	17.0609	97.4	21.3461	97.4	9.89142	97.4	0.840626	97.4	0.374222	97.4	0.739075
97.5	17.2	97.5	21.3492	97.5	9.78284	97.5	0.541405	97.5	0.224213	97.5	0.713287
97.6	17.0648	97.6	21.2664	97.6	9.79922	97.6	0.534374	97.6	0.412491	97.6	0.464844
97.7	16.8141	97.7	21.3477	97.7	9.58908	97.7	0.796875	97.7	0.585159	97.7	0.620331
97.8	17.0195	97.8	21.4484	97.8	9.91797	97.8	0.857029	97.8	0.552338	97.8	0.693756
97.9	16.9898	97.9	21.7242	97.9	9.86798	97.9	0.592968	97.9	0.494522	97.9	1
98	17.1359	98	21.7375	98	9.8461	98	0.724216	98	0.521088	98	0.604706
98.1	17.3672	98.1	21.6086	98.1	9.99689	98.1	0.685936	98.1	0.388275	98.1	0.710938
98.2	17.3852	98.2	21.6664	98.2	9.8172	98.2	0.543751	98.2	0.445313	98.2	0.507813
98.3	17.2539	98.3	21.6398	98.3	9.84143	98.3	0.635937	98.3	0.272659	98.3	0.716431
98.4	17.3555	98.4	21.8266	98.4	9.71564	98.4	0.546093	98.4	0.367966	98.4	0.732819
98.5	17.4875	98.5	21.618	98.5	9.79065	98.5	0.633595	98.5	0.529678	98.5	0.485168
98.6	17.5281	98.6	21.5523	98.6	9.85861	98.6	0.730469	98.6	0.380463	98.6	0.749237
98.7	17.6922	98.7	21.6648	98.7	9.91251	98.7	0.484375	98.7	0.442184	98.7	0.839844
98.8	17.4891	98.8	22.0078	98.8	9.74533	98.8	0.487499	98.8	0.431244	98.8	0.555481
98.9	17.3641	98.9	22.0055	98.9	9.96875	98.9	0.579685	98.9	0.514847	98.9	0.777344
99	17.4883	99	22.0531	99	9.94766	99	0.635155	99	0.523438	99	0.787506
99.1	17.5875	99.1	21.9312	99.1	9.96252	99.1	0.696873	99.1	0.508591	99.1	0.583618
99.2	17.6359	99.2	22.1148	99.2	10.0688	99.2	0.735157	99.2	0.582809	99.2	0.688293
99.3	17.6242	99.3	22.3828	99.3	9.94376	99.3	0.759373	99.3	0.445313	99.3	0.735168
99.4	17.6516	99.4	22.3156	99.4	10.0273	99.4	0.47578	99.4	0.428116	99.4	0.692993
99.5	17.7492	99.5	22.3117	99.5	10.1531	99.5	0.707813	99.5	0.271866	99.5	0.772675
99.6	17.6078	99.6	22.1906	99.6	10.032	99.6	0.547657	99.6	0.317184	99.6	0.675018
99.7	17.6453	99.7	22.2531	99.7	10.4188	99.7	0.692966	99.7	0.517181	99.7	0.590637
99.8	18.1016	99.8	22.5289	99.8	10.1375	99.8	0.599216	99.8	0.604691	99.8	0.785156
99.9	17.9977	99.9	22.6609	99.9	10.2719	99.9	0.585155	99.9	0.564056	99.9	0.975006
100	17.832	100	22.4688	100	10.2453	100	0.60078	100	0.597656	100	0.65625
100.1	17.7656	100.1	22.6406	100.1	10.2773	100.1	0.614841	100.1	0.548431	100.1	0.720337
100.2	17.8125	100.2	22.4805	100.2	10.0547	100.2	0.567966	100.2	0.500778	100.2	0.707031
100.3	17.7977	100.3	22.5391	100.3	10.3516	100.3	0.692966	100.3	0.601563	100.3	0.836731
100.4	17.9219	100.4	22.4906	100.4	10.2656	100.4	0.610157	100.4	0.636719	100.4	0.872681
100.5	17.7125	100.5	22.7531	100.5	10.1188	100.5	0.269531	100.5	0.317963	100.5	0.599243
100.6	17.9367	100.6	22.8648	100.6	10.0984	100.6	0.671875	100.6	0.384369	100.6	0.660156
100.7	18.0258	100.7	22.7117	100.7	10.3305	100.7	0.497654	100.7	0.449997	100.7	0.53125
100.8	18.0008	100.8	22.7203	100.8	10.2492	100.8	0.661716	100.8	0.367966	100.8	0.457825
100.9	18.2953	100.9	22.8805	100.9	10.2445	100.9	0.52422	100.9	0.353119	100.9	0.602356
101	18.1344	101	22.7906	101	10.1352	101	0.515625	101	0.204681	101	0.398438
101.1	18.3133	101.1	22.8547	101.1	10.475	101.1	0.71875	101.1	0.357025	101.1	0.667969
101.2	18.1844	101.2	22.9703	101.2	10.1922	101.2	0.519531	101.2	0.238281	101.2	0.488281
101.3	18.0883	101.3	23.1023	101.3	10.1586	101.3	0.903126	101.3	0.353897	101.3	0.712524
101.4	18.2695	101.4	22.9336	101.4	10.1516	101.4	0.697655	101.4	0.572647	101.4	0.425018
101.5	18.4398	101.5	23.1703	101.5	10.3203	101.5	0.665623	101.5	0.458588	101.5	0.706268
101.6	18.3219	101.6	23.2961	101.6	10.2828	101.6	0.426563	101.6	0.349213	101.6	0.800781
101.7	18.6477	101.7	23.3773	101.7	10.3641	101.7	0.49453	101.7	0.257813	101.7	0.566406
101.8	18.4695	101.8	23.3836	101.8	10.4977	101.8	0.424999	101.8	0.326553	101.8	0.657837
101.9	18.2586	101.9	23.3547	101.9	10.4485	101.9	0.460155	101.9	0.26796	101.9	0.604706
102	18.2055	102	23.1398	102	10.5242	102	0.510155	102	0.349991	102	0.686737
102.1	18.225	102.1	23.4086	102.1	10.4344	102.1	0.610157	102.1	0.667969	102.1	0.655487
102.2	18.607	102.2	23.6383	102.2	10.4	102.2	0.647655	102.2	0.503128	102.2	0.685181
102.3	18.6406	102.3	23.6234	102.3	10.307	102.3	0.322655	102.3	0.271088	102.3	0.830475
102.4	18.7516	102.4	23.825	102.4	10.5367	102.4	0.485157	102.4	0.386719	102.4	0.722656
102.5	18.6453	102.5	23.6758	102.5	10.507	102.5	0.670311	102.5	0.237503	102.5	0.466431
102.6	18.307	102.6	23.6516	102.6	10.625	102.6	0.529686	102.6	0.430466	102.6	0.635162
102.7	18.6859	102.7	23.5773	102.7	10.657	102.7	0.497654	102.7	0.211716	102.7	0.465637
102.8	18.7164	102.8	23.682	102.8	10.5164	102.8	0.47031	102.8	0.577347	102.8	0.641418
102.9	18.8625	102.9	23.6703	102.9	10.6071	102.9	0.553905	102.9	0.453125	102.9	0.615631
103	18.8164	103	23.825	103	10.5875	103	0.410938	103	0.422653	103	0.599243
103.1	18.8813	103.1	24.0602	103.1	10.4953	103.1	0.646091	103.1	0.292191	103.1	0.813293
103.2	18.5266	103.2	23.782	103.2	10.3813	103.2	0.490623	103.2	0.378906	103.2	0.650787
103.3	18.918	103.3	23.9055	103.3	10.6008	103.3	0.575001	103.3	0.460159	103.3	0.446899
103.4	19.1609	103.4	23.9086	103.4	10.5789	103.4	0.574219	103.4	0.315628	103.4	0.881256
103.5	18.9367	103.5	24.0219	103.5	10.3766	103.5	0.409374	103.5	0.329681	103.5	0.709381
103.6	18.8406	103.6	24.1375	103.6	10.3961	103.6	0.607811	103.6	0.134369	103.6	0.609375
103.7	18.9445	103.7	24.293	103.7	10.5735	103.7	0.676563	103.7	0.141403	103.7	0.640625
103.8	18.8414	103.8	24.1656	103.8	10.6758	103.8	0.707813	103.8	0.460938	103.8	0.383606
103.9	18.8156	103.9	24.3187	103.9	10.5023	103.9	0.53125	103.9	0.232025	103.9	0.650024
104	18.9266	104	24.0508	104	10.4352	104	0.640625	104	0.257034	104	0.679688
104.1	19.1328	104.1	24.3453	104.1	10.3984	104.1	0.639061	104.1	0.394531	104.1	0.576569
104.2	19.2188	104.2	24.5773	104.2	10.6508	104.2	0.625782	104.2	0.279678	104.2	0.446899
104.3	19.2703	104.3	24.4102	104.3	10.8445	104.3	0.385937	104.3	0.164841	104.3	0.432831
104.4	19.2344	104.4	24.3625	104.4	10.6758	104.4	0.490623	104.4	0.331253	104.4	0.516418
104.5	19.2109	104.5	24.3711	104.5	10.6688	104.5	0.380466	104.5	0.441406	104.5	0.588287
104.6	19.2078	104.6	24.2273	104.6	10.6172	104.6	0.615623	104.6	0.363281	104.6	0.825806
104.7	19.2383	104.7	24.5586	104.7	10.6828	104.7	0.474216	104.7	0.228897	104.7	0.431274
104.8	19.4289	104.8	24.4719	104.8	10.5703	104.8	0.527344	104.8	0.287491	104.8	0.596893
104.9	19.3328	104.9	24.6695	104.9	10.8172	104.9	0.625	104.9	0.444534	104.9	0.678925
105	19.1922	105	24.6383	105	10.5844	105	0.686718	105	0.378906	105	0.717194
105.1	19.3039	105.1	24.55	105.1	10.7328	105.1	0.452343	105.1	0.348434	105.1	0.739868
105.2	19.5086	105.2	24.6383	105.2	10.657	105.2	0.443748	105.2	0.495316	105.2	0.742981
105.3	19.5	105.3	24.7906	105.3	10.6234	105.3	0.25156	105.3	0.302338	105.3	0.603912
105.4	19.4648	105.4	24.8508	105.4	10.7563	105.4	0.231251	105.4	0.186722	105.4	0.171875
105.5	19.5344	105.5	25.0094	105.5	10.9383	105.5	0.382813	105.5	0.196869	105.5	0.404694
105.6	19.3797	105.6	25.1797	105.6	10.9711	105.6	0.510937	105.6	0.408585	105.6	0.503906
105.7	19.5281	105.7	25.0305	105.7	10.9531	105.7	0.645313	105.7	0.494522	105.7	0.487518
105.8	19.7047	105.8	24.8625	105.8	10.9695	105.8	0.681248	105.8	0.391403	105.8	0.573456
105.9	19.4992	105.9	24.9961	105.9	10.782	105.9	0.417187	105.9	0.262497	105.9	0.610168
106	19.5945	106	25.2453	106	10.8711	106	0.365623	106	0.0226593	106	0.520325
106.1	19.7211	106.1	25.2711	106.1	10.8719	106.1	0.652344	106.1	0.321869	106.1	0.510162
106.2	19.5359	106.2	25.232	106.2	10.9789	106.2	0.228905	106.2	0.375	106.2	0.351563
106.3	19.6023	106.3	25.125	106.3	10.768	106.3	0.320313	106.3	0.474991	106.3	0.450806
106.4	19.6828	106.4	25.1945	106.4	10.7695	106.4	0.188282	106.4	0.336716	106.4	0.553925
106.5	19.7398	106.5	25.4523	106.5	10.9695	106.5	0.386719	106.5	0.402344	106.5	0.645325
106.6	19.6414	106.6	25.5359	106.6	10.9578	106.6	0.514061	106.6	0.282806	106.6	0.720337
106.7	19.7945	106.7	25.4727	106.7	11.007	106.7	0.499218	106.7	0.446091	106.7	0.457031
106.8	19.9391	106.8	25.5812	106.8	11.0938	106.8	0.458591	106.8	0.260941	106.8	0.407043
106.9	19.7047	106.9	25.5375	106.9	10.9188	106.9	0.519531	106.9	0.498428	106.9	0.451569
107	19.7734	107	25.425	107	11.0524	107	0.487499	107	0.350784	107	0.651581
107.1	19.5922	107.1	25.4094	107.1	10.9461	107.1	0.462498	107.1	-0.0640717	107.1	0.529694
107.2	19.9063	107.2	25.4844	107.2	10.7274	107.2	0.273438	107.2	0.222656	107.2	0.303925
107.3	20.0172	107.3	25.6453	107.3	10.9883	107.3	0.537498	107.3	0.287491	107.3	0.325806
107.4	20.0391	107.4	25.5852	107.4	10.9797	107.4	0.527344	107.4	0.393753	107.4	0.378143
107.5	20.1391	107.5	25.6648	107.5	11.0086	107.5	0.5	107.5	0.282028	107.5	0.373444
107.6	20.2211	107.6	25.8523	107.6	10.9094	107.6	0.634373	107.6	0.169525	107.6	0.532043
107.7	20.007	107.7	25.6805	107.7	10.9133	107.7	0.422657	107.7	0.369522	107.7	0.308594
107.8	20.0883	107.8	25.8297	107.8	10.9836	107.8	0.326561	107.8	0.297653	107.8	0.327362
107.9	20.3047	107.9	26.0219	107.9	10.9398	107.9	0.517967	107.9	0.0601501	107.9	0.336731
108	20.0133	108	25.7984	108	11.0524	108	0.528904	108	0.318741	108	0.390625
108.1	19.9258	108.1	26.0477	108.1	10.9164	108.1	0.303123	108.1	0.507034	108.1	0.2258
108.2	20.0039	108.2	26.193	108.2	11.2297	108.2	0.528904	108.2	0.170303	108.2	0.592194
108.3	20.2703	108.3	26.1469	108.3	11.1078	108.3	0.445313	108.3	0.131241	108.3	0.753143
108.4	20.2758	108.4	26.0375	108.4	11.2321	108.4	0.375	108.4	0.31015	108.4	0.366425
108.5	20.4273	108.5	26.1758	108.5	11.2516	108.5	0.36797	108.5	-0.0195313	108.5	0.484375
108.6	20.2547	108.6	26.3773	108.6	11.3477	108.6	0.483593	108.6	0.280472	108.6	0.548462
108.7	20.1758	108.7	26.357	108.7	11.2399	108.7	0.548435	108.7	0.354691	108.7	0.299225
108.8	20.418	108.8	26.1609	108.8	11.5063	108.8	0.485157	108.8	0.239838	108.8	0.674225
108.9	20.6758	108.9	26.0523	108.9	11.2336	108.9	0.404686	108.9	0.292191	108.9	0.472656
109	20.2188	109	26.3961	109	11.1625	109	0.394531	109	0.0445251	109	0.389069
109.1	20.2477	109.1	26.343	109.1	10.8734	109.1	0.435154	109.1	-0.0523529	109.1	0.464844
109.2	20.4461	109.2	26.5492	109.2	11.0633	109.2	0.396873	109.2	0.310928	109.2	0.159393
109.3	20.5328	109.3	26.4695	109.3	10.986	109.3	0.368748	109.3	0.21875	109.3	0.385956
109.4	20.6328	109.4	26.5383	109.4	11.1555	109.4	0.47578	109.4	0.266403	109.4	0.466431
109.5	20.4492	109.5	26.3961	109.5	11.3445	109.5	0.334373	109.5	0.290619	109.5	0.512512
109.6	20.4148	109.6	26.7437	109.6	11.1703	109.6	0.447655	109.6	0.144531	109.6	0.425781
109.7	20.6094	109.7	26.5719	109.7	11.3383	109.7	0.504688	109.7	0.128128	109.7	0.528931
109.8	20.7164	109.8	26.5797	109.8	11.3734	109.8	0.284374	109.8	0.17421	109.8	0.353912
109.9	20.7023	109.9	26.5828	109.9	11.1664	109.9	0.260155	109.9	0.173431	109.9	0.358612
110	20.5836	110	26.6437	110	11.1281	110	0.331249	110	0.155472	110	0.515625
110.1	20.8172	110.1	26.7352	110.1	11.3289	110.1	0.353123	110.1	0.329681	110.1	0.404694
110.2	20.575	110.2	26.8883	110.2	11.3078	110.2	0.375	110.2	0.0671844	110.2	0.417969
110.3	20.957	110.3	26.8258	110.3	11.3188	110.3	0.320313	110.3	0.229691	110.3	0.492981
110.4	20.7906	110.4	26.843	110.4	11.2016	110.4	0.224998	110.4	0.225784	110.4	0.193756
110.5	20.943	110.5	26.818	110.5	11.0906	110.5	0.374218	110.5	0.269531	110.5	0.404694
110.6	20.9383	110.6	26.907	110.6	11.4047	110.6	0.548435	110.6	0.121872	110.6	0.532837
110.7	20.8258	110.7	26.9102	110.7	11.2219	110.7	0.357811	110.7	0.0578156	110.7	0.543762
110.8	20.9922	110.8	26.9031	110.8	11.1172	110.8	0.39922	110.8	-0.0968781	110.8	0.225006
110.9	21.0727	110.9	26.8703	110.9	11.3235	110.9	0.392185	110.9	0.0523376	110.9	0.414856
111	21.2164	111	27.2297	111	11.3289	111	0.521873	111	0.158585	111	0.0976563
111.1	20.9	111.1	27.068	111.1	11.3133	111.1	0.482029	111.1	0.166397	111.1	0.260956
111.2	20.9938	111.2	27.2117	111.2	11.3109	111.2	0.419529	111.2	0.300003	111.2	0.311737
111.3	20.8672	111.3	27.2664	111.3	11.4172	111.3	0.31406	111.3	0.367966	111.3	0.56485
111.4	20.9742	111.4	27.1633	111.4	11.4641	111.4	0.404686	111.4	0.263275	111.4	0.457825
111.5	20.8742	111.5	27.2977	111.5	11.3953	111.5	0.448437	111.5	0.0812531	111.5	0.480469
111.6	21.0719	111.6	27.318	111.6	11.5031	111.6	0.201561	111.6	0.113281	111.6	0.248444
111.7	20.925	111.7	27.6156	111.7	11.432	111.7	0.418751	111.7	0.388275	111.7	0.368774
111.8	21.1672	111.8	27.45	111.8	11.4899	111.8	0.292969	111.8	0.358597	111.8	0.324219
111.9	21.1453	111.9	27.5516	111.9	11.6945	111.9	0.247654	111.9	0.173431	111.9	0.451569
112	21.4164	112	27.4461	112	11.2883	112	0.0726547	112	0.0953064	112	0.457031
112.1	21.2219	112.1	27.2086	112.1	11.5774	112.1	0.268749	112.1	0.282806	112.1	0.453125
112.2	21.3992	112.2	27.7117	112.2	11.5531	112.2	0.392967	112.2	0.272659	112.2	0.324219
112.3	21.3445	112.3	27.6641	112.3	11.5149	112.3	0.60078	112.3	0.309372	112.3	0.432037
112.4	21.1641	112.4	27.5164	112.4	11.5117	112.4	0.161716	112.4	0.104691	112.4	0.399231
112.5	21.2906	112.5	27.6758	112.5	11.6438	112.5	0.0796852	112.5	-1.98952e-13	112.5	0.244537
112.6	21.3156	112.6	27.832	112.6	11.4805	112.6	0.250782	112.6	0.0687408	112.6	0.302368
112.7	21.3492	112.7	27.8273	112.7	11.7461	112.7	0.495312	112.7	0.00546265	112.7	0.229706
112.8	21.3805	112.8	28.0414	112.8	11.6375	112.8	0.256248	112.8	-0.0281219	112.8	0.300781
112.9	21.2031	112.9	27.918	112.9	11.4235	112.9	0.472656	112.9	0.164841	112.9	0.353912
113	21.375	113	27.7453	113	11.5195	113	0.342968	113	0.143753	113	0.164856
113.1	21.7016	113.1	27.8977	113.1	11.6375	113.1	0.240623	113.1	-0.00312805	113.1	0.287506
113.2	21.5805	113.2	27.7164	113.2	11.5242	113.2	0.357811	113.2	-0.178131	113.2	0.516418
113.3	21.5031	113.3	28.0672	113.3	11.7133	113.3	0.390625	113.3	0.110931	113.3	0.277344
113.4	21.4844	113.4	28.1289	113.4	11.3274	113.4	0.265625	113.4	0.171875	113.4	0.324219
113.5	21.6266	113.5	27.7898	113.5	11.5352	113.5	0.272655	113.5	0.137497	113.5	0.271118
113.6	21.6352	113.6	27.993	113.6	11.6438	113.6	0.287498	113.6	0.0187531	113.6	0.367981
113.7	21.668	113.7	27.9703	113.7	11.4719	113.7	0.349998	113.7	0.150772	113.7	0.342194
113.8	21.5883	113.8	28.4625	113.8	11.6195	113.8	0.335938	113.8	0.00468445	113.8	0.2883
113.9	21.6258	113.9	28.1781	113.9	11.8539	113.9	0.283592	113.9	-0.0359344	113.9	0.422668
114	21.7953	114	28.2914	114	11.9117	114	0.422657	114	0.100784	114	0.115631
114.1	21.5922	114.1	28.3984	114.1	11.5406	114.1	0.361717	114.1	0.389053	114.1	0.3461
114.2	21.8336	114.2	28.3727	114.2	11.8281	114.2	0.339062	114.2	-0.0289154	114.2	0.264862
114.3	21.9055	114.3	28.4617	114.3	11.7563	114.3	0.612499	114.3	0.215622	114.3	0.354706
114.4	21.9859	114.4	28.5453	114.4	11.7258	114.4	0.255466	114.4	0.120316	114.4	0.2547
114.5	21.7758	114.5	28.5562	114.5	11.8375	114.5	0.337498	114.5	0.210159	114.5	0.307037
114.6	21.6781	114.6	28.4555	114.6	11.8813	114.6	0.229687	114.6	0.154678	114.6	0.517975
114.7	21.7445	114.7	28.5812	114.7	11.5211	114.7	0.31953	114.7	0.331253	114.7	0.4758
114.8	21.6617	114.8	28.6977	114.8	11.6688	114.8	0.5	114.8	0.0820313	114.8	0.475006
114.9	21.8453	114.9	28.6742	114.9	11.8063	114.9	0.208591	114.9	0.155472	114.9	0.548462
115	22.132	115	28.7156	115	11.8102	115	0.0968742	115	0.0749969	115	-0.0093689
115.1	21.9914	115.1	28.9531	115.1	11.8313	115.1	0.25703	115.1	0.250778	115.1	0.344543
115.2	22.043	115.2	28.8016	115.2	12	115.2	0.467968	115.2	-0.0531311	115.2	0.242981
115.3	21.8109	115.3	28.6664	115.3	11.9758	115.3	0.342968	115.3	0.239838	115.3	0.433594
115.4	22.1148	115.4	28.7445	115.4	11.7789	115.4	0.447655	115.4	0.157028	115.4	0.132813
115.5	22.2555	115.5	28.8773	115.5	11.693	115.5	0.265625	115.5	0.176559	115.5	0.180481
115.6	22.1852	115.6	28.8406	115.6	11.8375	115.6	0.306248	115.6	0.131241	115.6	0.258606
115.7	22.0758	115.7	28.9461	115.7	11.757	115.7	0.378124	115.7	0.196869	115.7	0.366425
115.8	22.3547	115.8	29.0859	115.8	11.8274	115.8	0.234375	115.8	-0.0812531	115.8	0.296875
115.9	22.0406	115.9	29.1172	115.9	11.793	115.9	0.152344	115.9	0.0828094	115.9	0.270325
116	22.1594	116	28.9977	116	11.9023	116	0.373436	116	0.262497	116	0.328918
116.1	22.0242	116.1	29.268	116.1	11.7836	116.1	0.334373	116.1	0.242966	116.1	0.340637
116.2	22.3414	116.2	29.2703	116.2	11.9742	116.2	0.135937	116.2	0.210159	116.2	0.321106
116.3	22.3156	116.3	29.4344	116.3	12.1945	116.3	0.214062	116.3	0.0921783	116.3	0.100006
116.4	22.3891	116.4	29.3797	116.4	12.1047	116.4	0.200779	116.4	0.181244	116.4	0.175018
116.5	22.2586	116.5	29.2391	116.5	11.9367	116.5	0.21875	116.5	0.133591	116.5	0.160156
116.6	22.4891	116.6	29.3906	116.6	11.8742	116.6	0.124218	116.6	0.0843658	116.6	0.297668
116.7	22.507	116.7	29.0789	116.7	11.7422	116.7	0.228123	116.7	0.240616	116.7	0.311737
116.8	22.4211	116.8	29.3984	116.8	12.0227	116.8	0.384373	116.8	0.202347	116.8	-0.00857544
116.9	22.5281	116.9	29.3	116.9	11.9531	116.9	0.318748	116.9	-0.0164032	116.9	0.146881
117	22.6766	117	29.5398	117	11.9461	117	0.422657	117	0.0476532	117	0.318756
117.1	22.5328	117.1	29.4844	117.1	11.9094	117.1	0.15781	117.1	0.0203094	117.1	0.242981
117.2	22.3242	117.2	29.3344	117.2	12.0156	117.2	0.315624	117.2	0.146088	117.2	-0.0734253
117.3	22.5844	117.3	29.7492	117.3	11.9196	117.3	0.215626	117.3	-0.0445404	117.3	0.300781
117.4	22.5758	117.4	29.6398	117.4	12.0359	117.4	0.176563	117.4	0.0242157	117.4	0.335175
117.5	22.6859	117.5	29.7617	117.5	12.2156	117.5	0.174999	117.5	-0.0843811	117.5	0.133606
117.6	22.507	117.6	29.75	117.6	12.1484	117.6	0.216404	117.6	0.18515	117.6	0.222656
117.7	22.5906	117.7	29.8625	117.7	11.9922	117.7	0.217186	117.7	0.253128	117.7	0.105469
117.8	22.5789	117.8	29.9445	117.8	12.118	117.8	0.234375	117.8	0.171875	117.8	0.217194
117.9	22.8008	117.9	29.7273	117.9	12.1883	117.9	0.358593	117.9	-0.0335999	117.9	0.396118
118	22.8508	118	29.7555	118	12.1203	118	0.028904	118	0.168747	118	0.0742188
118.1	22.7406	118.1	29.8852	118.1	12.0805	118.1	0.175781	118.1	0.0664063	118.1	0.0359497
118.2	22.6492	118.2	29.8133	118.2	12.0328	118.2	0.299999	118.2	0.0898438	118.2	0.364868
118.3	22.7711	118.3	29.9672	118.3	12.218	118.3	0.320313	118.3	0.328903	118.3	0.415649
118.4	22.8063	118.4	29.8398	118.4	11.9352	118.4	0.321095	118.4	0.208588	118.4	0.262512
118.5	23.1094	118.5	29.9992	118.5	12.0977	118.5	0.318748	118.5	0.229691	118.5	0.0390625
118.6	23.0891	118.6	30.1437	118.6	12.1805	118.6	0.239063	118.6	0.0843658	118.6	0.232819
118.7	22.9195	118.7	30.0992	118.7	12.3563	118.7	0.253124	118.7	0.0632782	118.7	0.354706
118.8	23.1672	118.8	30.1367	118.8	12.3109	118.8	0.293751	118.8	0.0093689	118.8	0.172668
118.9	23.0531	118.9	30.1391	118.9	12.3086	118.9	0.267185	118.9	0.0296783	118.9	0.222656
119	22.9641	119	30.2414	119	12.1383	119	0.256248	119	0.258591	119	0.13205
119.1	22.9914	119.1	30.1531	119.1	12.2195	119.1	0.294529	119.1	0.0492096	119.1	0.461731
119.2	22.9531	119.2	30.2977	119.2	12.175	119.2	0.254688	119.2	0.0976563	119.2	0.335175
119.3	22.9703	119.3	30.4508	119.3	12.2336	119.3	0.243748	119.3	-0.164841	119.3	0.216431
119.4	23.1398	119.4	30.4805	119.4	12.6352	119.4	0.18906	119.4	0.0390625	119.4	0.303131
119.5	23.2766	119.5	30.2195	119.5	12.332	119.5	0.192188	119.5	0.0789032	119.5	0.146118
119.6	23.1648	119.6	30.4453	119.6	12.2727	119.6	0.283592	119.6	0.0664063	119.6	0.293762
119.7	23.0469	119.7	30.5531	119.7	12.1914	119.7	0.0562477	119.7	0.0914001	119.7	0.177368
119.8	23.0797	119.8	30.5586	119.8	12.4469	119.8	0.19453	119.8	0.0226593	119.8	0.03125
119.9	23.0469	119.9	30.5625	119.9	12.3359	119.9	0.231251	119.9	0.196869	119.9	0.0531311
120	23.1	120	30.6187	120	12.3125	120	-0.015625	120	0.179688	120	0.09375
120.1	23.0391	120.1	30.5008	120.1	12.0258	120.1	0.0367165	120.1	0.130463	120.1	0.200806
120.2	23.2539	120.2	30.8633	120.2	12.3313	120.2	0.308594	120.2	0.2164	120.2	0.320313
120.3	23.375	120.3	30.8398	120.3	12.3555	120.3	0.209373	120.3	0.140625	120.3	0.238281
120.4	23.3164	120.4	30.6672	120.4	12.4922	120.4	0.154686	120.4	0.00312805	120.4	-0.0218506
120.5	23.2758	120.5	30.9078	120.5	12.3641	120.5	0.317966	120.5	0.0601501	120.5	0.0609436
120.6	23.3195	120.6	30.7625	120.6	12.4359	120.6	0.353905	120.6	0.121872	120.6	0.105469
120.7	23.4836	120.7	30.8453	120.7	12.3703	120.7	0.354687	120.7	0.0703125	120.7	0.215637
120.8	23.6094	120.8	31.0922	120.8	12.3539	120.8	0.0343742	120.8	0.0726471	120.8	0.302368
120.9	23.4234	120.9	30.8336	120.9	12.525	120.9	0.115623	120.9	0.189056	120.9	0.0461121
121	23.4313	121	31.0055	121	12.5414	121	0.152344	121	-0.142197	121	0.0546875
121.1	23.4992	121.1	31.025	121.1	12.5023	121.1	0.00468826	121.1	0.0734406	121.1	0.171112
121.2	23.582	121.2	31.1695	121.2	12.5414	121.2	0.153126	121.2	0.108597	121.2	0.0843811
121.3	23.3844	121.3	31.2094	121.3	12.2484	121.3	0.111717	121.3	-0.0296936	121.3	0.0335999
121.4	23.4586	121.4	31.0859	121.4	12.2203	121.4	0.219532	121.4	0.0109406	121.4	0.277344
121.5	23.5695	121.5	31.2461	121.5	12.4258	121.5	0.185154	121.5	0.0906219	121.5	0.103912
121.6	23.5484	121.6	31.4898	121.6	12.3711	121.6	-0.142971	121.6	-0.0070343	121.6	0.117981
121.7	23.493	121.7	31.0711	121.7	12.4555	121.7	0.0531235	121.7	-0.00468445	121.7	0.22345
121.8	23.5914	121.8	31.1883	121.8	12.7102	121.8	0.166405	121.8	-0.224228	121.8	0.107819
121.9	23.7242	121.9	31.4961	121.9	12.3	121.9	0.13203	121.9	0.191406	121.9	0.151581
122	23.6914	122	31.2437	122	12.4609	122	0.378124	122	0.152344	122	0.196899
122.1	23.6766	122.1	31.1609	122.1	12.5531	122.1	0.18203	122.1	0.151566	122.1	0.216431
122.2	23.6359	122.2	31.4617	122.2	12.382	122.2	-0.0210953	122.2	-0.00390625	122.2	0.0414124
122.3	23.5648	122.3	31.4961	122.3	12.4289	122.3	0.222656	122.3	0.0835876	122.3	0.138306
122.4	23.8258	122.4	31.4813	122.4	12.5195	122.4	0.328125	122.4	0.0367126	122.4	-0.0390625
122.5	23.7297	122.5	31.5539	122.5	12.3703	122.5	0.326561	122.5	0.00312805	122.5	0.179688
122.6	23.7273	122.6	31.6609	122.6	12.5594	122.6	0.193748	122.6	0.0109406	122.6	0.150787
122.7	23.9469	122.7	31.6141	122.7	12.6125	122.7	0.114841	122.7	0.235153	122.7	0.307037
122.8	23.8742	122.8	31.6461	122.8	12.5891	122.8	0.28125	122.8	0.0398407	122.8	0.0281372
122.9	24.0164	122.9	31.7375	122.9	12.5922	122.9	0.092968	122.9	-0.0359344	122.9	0.188293
123	23.9711	123	31.9219	123	12.6961	123	0.214062	123	-0.0242157	123	0.0609436
123.1	23.8477	123.1	31.682	123.1	12.5586	123.1	0.184376	123.1	0.0413971	123.1	0.100006
123.2	23.8742	123.2	31.7117	123.2	12.5094	123.2	0.165623	123.2	0.197647	123.2	-0.0163879
123.3	23.9539	123.3	31.8086	123.3	12.5969	123.3	0.257813	123.3	0.0148468	123.3	0.300018
123.4	23.95	123.4	31.9055	123.4	12.6484	123.4	-0.0273438	123.4	-0.0085907	123.4	0.228912
123.5	23.893	123.5	31.9305	123.5	12.3836	123.5	0.0742188	123.5	-0.0335999	123.5	0.146881
123.6	24.0727	123.6	31.832	123.6	12.7336	123.6	0.15078	123.6	0.193741	123.6	-0.0195313
123.7	23.8977	123.7	32.1477	123.7	12.7695	123.7	0.0648422	123.7	-0.0617218	123.7	-0.0906067
123.8	24.1273	123.8	31.9906	123.8	12.5633	123.8	0.0437508	123.8	-0.0187531	123.8	0.00860596
123.9	24.0844	123.9	31.857	123.9	12.6149	123.9	0.141407	123.9	-0.0664063	123.9	0.114075
124	24.2461	124	32.0391	124	12.6508	124	0.128906	124	0.235931	124	-0.0218506
124.1	24.107	124.1	32.257	124.1	12.7383	124.1	0.209373	124.1	-0.114853	124.1	0.136719
124.2	24.0828	124.2	32.3352	124.2	12.7117	124.2	0.482811	124.2	0.107803	124.2	0.303925
124.3	24.2938	124.3	32.2719	124.3	12.7078	124.3	0.0843735	124.3	0.127335	124.3	0.0734558
124.4	24.2211	124.4	32.3695	124.4	12.7321	124.4	-0.0078125	124.4	0.120316	124.4	0.0773621
124.5	24.2656	124.5	32.2734	124.5	12.6461	124.5	0.0125008	124.5	0.0851593	124.5	0.0257874
124.6	24.0203	124.6	32.2367	124.6	12.8281	124.6	-0.0140648	124.6	-0.199219	124.6	0.248444
124.7	24.3891	124.7	32.3227	124.7	12.5446	124.7	0.0210915	124.7	-0.0664063	124.7	-0.127319
124.8	24.1758	124.8	32.3375	124.8	12.943	124.8	0.09375	124.8	0.146866	124.8	0.0523682
124.9	24.2539	124.9	32.3719	124.9	12.7133	124.9	0.227345	124.9	0.245316	124.9	0.19455
125	24.4969	125	32.3859	125	12.6555	125	0.0828133	125	0.00312805	125	0.1586
125.1	24.4625	125.1	32.382	125.1	12.6961	125.1	-4.9738e-14	125.1	-0.219528	125.1	0.307037
125.2	24.2938	125.2	32.5805	125.2	12.575	125.2	-0.0296898	125.2	-0.146103	125.2	0.0179749
125.3	24.3867	125.3	32.6695	125.3	12.6344	125.3	0.208591	125.3	-0.265625	125.3	-0.289825
125.4	24.3344	125.4	32.6008	125.4	12.7719	125.4	0.124218	125.4	-0.0531311	125.4	-0.295288
125.5	24.5672	125.5	32.7523	125.5	12.8484	125.5	0.245312	125.5	-0.00234985	125.5	-0.136719
125.6	24.4203	125.6	32.7203	125.6	12.7946	125.6	0.115623	125.6	0.0140533	125.6	-0.046875
125.7	24.4063	125.7	32.818	125.7	12.7016	125.7	0.231251	125.7	0.0273438	125.7	0.186737
125.8	24.6984	125.8	32.8156	125.8	12.9477	125.8	0.389061	125.8	-0.175781	125.8	0.235962
125.9	24.632	125.9	32.7586	125.9	12.782	125.9	0.0398445	125.9	-0.130478	125.9	-0.142944
126	24.6469	126	32.7609	126	12.8	126	-0.0281258	126	-0.115631	126	-0.250763
126.1	24.4695	126.1	32.5484	126.1	12.8133	126.1	0.182812	126.1	0.0953064	126.1	-0.1875
126.2	24.6031	126.2	32.8773	126.2	12.5141	126.2	0.179688	126.2	0.0515594	126.2	-0.0234375
126.3	24.6836	126.3	32.8742	126.3	12.8571	126.3	-0.16172	126.3	-0.0343781	126.3	-0.053894
126.4	24.6188	126.4	33.1156	126.4	12.8094	126.4	0.125782	126.4	0.0734406	126.4	0.0906372
126.5	24.6031	126.5	33.0133	126.5	12.8453	126.5	0.047657	126.5	0.117188	126.5	-0.235931
126.6	24.5453	126.6	33.0664	126.6	13.2367	126.6	0.239841	126.6	-0.0632782	126.6	0.142212
126.7	24.7172	126.7	32.9219	126.7	12.7539	126.7	0.216404	126.7	-0.195313	126.7	0.0453186
126.8	24.7648	126.8	33.0961	126.8	12.8008	126.8	0.147655	126.8	-0.0539093	126.8	-0.248413
126.9	25.0586	126.9	33.093	126.9	13.0992	126.9	0.224216	126.9	0.117966	126.9	-0.159363
127	24.7039	127	33.1336	127	13.0711	127	-0.0429688	127	-0.130478	127	0.0906372
127.1	24.6492	127.1	33.3414	127.1	12.9836	127.1	0.12656	127.1	-0.188278	127.1	-0.160919
127.2	24.7469	127.2	33.1883	127.2	13.0063	127.2	0.179688	127.2	-0.0234375	127.2	-0.0914001
127.3	24.6188	127.3	33.243	127.3	12.8742	127.3	-0.03125	127.3	-0.105469	127.3	-0.0921631
127.4	24.6297	127.4	33.2016	127.4	12.925	127.4	-0.0250015	127.4	0.0249939	127.4	0.0875244
127.5	24.732	127.5	33.2445	127.5	12.9078	127.5	0.0179672	127.5	-0.0726624	127.5	0.00390625
127.6	25.0609	127.6	33.2852	127.6	13.0446	127.6	0.0640602	127.6	0.0867157	127.6	0.0820313
127.7	24.9305	127.7	33.5211	127.7	13.0625	127.7	-0.0351563	127.7	-0.197662	127.7	-0.104675
127.8	24.8242	127.8	33.3195	127.8	13.1273	127.8	-0.030468	127.8	0.0999908	127.8	-0.0859375
127.9	24.8648	127.9	33.4602	127.9	12.8953	127.9	0.184376	127.9	-0.0921936	127.9	-0.0632629
128	24.8109	128	33.4875	128	12.9734	128	0.229687	128	-0.00547791	128	-0.0234375
128.1	25.0453	128.1	33.3289	128.1	13.1727	128.1	0.0976563	128.1	-0.192978	128.1	0.00314331
128.2	25.1195	128.2	33.4758	128.2	12.8586	128.2	0.115623	128.2	-0.0359344	128.2	-0.121857
128.3	25.3219	128.3	33.7469	128.3	12.9344	128.3	-4.9738e-14	128.3	-0.145309	128.3	-0.146088
128.4	25.0586	128.4	33.5961	128.4	13.0774	128.4	0.014061	128.4	0.0953064	128.4	-0.0523376
128.5	24.9133	128.5	33.5148	128.5	13.1696	128.5	0.165623	128.5	0.201553	128.5	0.0585938
128.6	25.0273	128.6	33.6227	128.6	12.9813	128.6	0.075779	128.6	0.191406	128.6	0.0539246
128.7	25.1617	128.7	33.6922	128.7	13.0102	128.7	0.242188	128.7	0.046875	128.7	0.263306
128.8	25.2539	128.8	33.8461	128.8	13.0383	128.8	0.296093	128.8	0.145309	128.8	0.192993
128.9	25.1469	128.9	33.9633	128.9	12.986	128.9	0.146091	128.9	-0.0328217	128.9	-0.0187378
129	25.1711	129	33.8266	129	13.2789	129	-0.0343742	129	-0.180466	129	0.0226746
129.1	25.0531	129.1	33.6922	129.1	13.2438	129.1	0.164063	129.1	-0.0132904	129.1	0.0062561
129.2	25.032	129.2	33.7711	129.2	12.9719	129.2	0.215626	129.2	0.112503	129.2	-0.160919
129.3	25.2578	129.3	33.9414	129.3	13.1547	129.3	-0.0296898	129.3	0.0249939	129.3	-0.0015564
129.4	25.1273	129.4	33.943	129.4	13.0898	129.4	0.265625	129.4	0.0992126	129.4	0.03125
129.5	25.2297	129.5	34.1961	129.5	13.057	129.5	-0.0218773	129.5	-0.00938416	129.5	0.0703125
129.6	25.1773	129.6	33.9859	129.6	13.1164	129.6	0.028904	129.6	-0.0851593	129.6	-0.0906067
129.7	25.2602	129.7	33.8109	129.7	13.2563	129.7	-4.9738e-14	129.7	-0.131256	129.7	-0.174988
129.8	25.3539	129.8	33.9336	129.8	13.1149	129.8	0.0593758	129.8	-0.0234375	129.8	0.195313
129.9	25.493	129.9	34.1273	129.9	13.1797	129.9	0.184376	129.9	0.146866	129.9	0.181274
130	25.5625	130	34.175	130	13.1735	130	-0.014843	130	-0.0507813	130	-0.000762939
130.1	25.4977	130.1	34.3102	130.1	13.1609	130.1	0.0125008	130.1	0.0796814	130.1	0.0601807
130.2	25.5422	130.2	34.1273	130.2	13.182	130.2	-0.136719	130.2	-0.114853	130.2	-0.121094
130.3	25.4484	130.3	33.9961	130.3	13.0211	130.3	0.028904	130.3	-0.0687561	130.3	-0.00857544
130.4	25.3305	130.4	34.1141	130.4	12.875	130.4	0.151562	130.4	-0.154694	130.4	-0.167969
130.5	25.4352	130.5	34.2719	130.5	12.925	130.5	0.13203	130.5	-0.0132904	130.5	-0.21875
130.6	25.6359	130.6	34.5102	130.6	13.1578	130.6	0.291405	130.6	0.0820313	130.6	-0.160919
130.7	25.5359	130.7	34.5422	130.7	13.2321	130.7	0.0640602	130.7	-0.128906	130.7	-0.0804443
130.8	25.6398	130.8	34.3336	130.8	13.4539	130.8	0.0351563	130.8	0.00390625	130.8	-0.0570068
130.9	25.4234	130.9	34.3797	130.9	13.4672	130.9	-0.0625	130.9	-0.0351563	130.9	-0.131226
131	25.4773	131	34.5273	131	13.0383	131	0.0257797	131	-0.0484467	131	-0.00231934
131.1	25.5703	131.1	34.0898	131.1	13.3359	131.1	0.094532	131.1	0.0601501	131.1	-0.0827942
131.2	25.7414	131.2	34.5805	131.2	13.2031	131.2	0.0429688	131.2	0.0281219	131.2	0.046875
131.3	25.7133	131.3	34.5945	131.3	13.2985	131.3	0.0367165	131.3	0.000778198	131.3	0.0515747
131.4	25.5813	131.4	34.5313	131.4	13.1516	131.4	0.0406227	131.4	0.0500031	131.4	-0.00701904
131.5	25.3906	131.5	34.7414	131.5	13.1719	131.5	-0.0109367	131.5	-0.236725	131.5	-0.2164
131.6	25.4	131.6	34.6406	131.6	13.1922	131.6	0.121876	131.6	-0.0601654	131.6	-0.222656
131.7	25.5469	131.7	34.5164	131.7	13.2734	131.7	0.0523415	131.7	-0.0992279	131.7	-0.0710754
131.8	25.6258	131.8	34.7141	131.8	13.3274	131.8	0.0226555	131.8	-0.137497	131.8	-0.0476379
131.9	25.6766	131.9	34.8219	131.9	13.2781	131.9	-0.046093	131.9	-0.09375	131.9	-0.0523376
132	25.693	132	34.8438	132	13.0375	132	0.016407	132	-0.329697	132	-0.213257
132.1	25.5477	132.1	34.8266	132.1	13.1211	132.1	0.0109367	132.1	-0.119537	132.1	-0.0398254
132.2	25.8375	132.2	34.6758	132.2	13.3297	132.2	0.09375	132.2	-0.264069	132.2	-0.242188
132.3	25.9031	132.3	34.6109	132.3	13.2969	132.3	0.078907	132.3	-0.0664063	132.3	-0.0351563
132.4	25.7008	132.4	34.7039	132.4	13.2406	132.4	-0.00703049	132.4	-0.148438	132.4	-0.131226
132.5	25.7633	132.5	34.7906	132.5	13.1711	132.5	-0.141407	132.5	-0.0179749	132.5	-0.170288
132.6	25.6984	132.6	34.9562	132.6	13.0492	132.6	-0.0585938	132.6	-0.307816	132.6	-0.0585938
132.7	25.8938	132.7	35.1008	132.7	13.1922	132.7	0.061718	132.7	-0.0625	132.7	0.141418
132.8	26.0414	132.8	34.8133	132.8	13.2742	132.8	0.0648422	132.8	-0.152344	132.8	-0.303101
132.9	25.9992	132.9	34.925	132.9	13.257	132.9	0.0125008	132.9	0.153122	132.9	-0.0843506
133	26.025	133	35.2391	133	13.2781	133	-0.229687	133	-0.16954	133	-0.1203
133.1	25.9906	133.1	35.3273	133.1	13.3938	133.1	-0.0664063	133.1	-0.21875	133.1	-0.0281067
133.2	25.9945	133.2	35.0984	133.2	13.7508	133.2	-0.217968	133.2	-0.476563	133.2	-0.244507
133.3	25.9227	133.3	35.1258	133.3	13.4094	133.3	-0.0898438	133.3	-0.296097	133.3	-0.232788
133.4	25.6656	133.4	35.1094	133.4	13.2766	133.4	0.139843	133.4	-0.0211029	133.4	-0.163269
133.5	26.0539	133.5	35.2188	133.5	13.3398	133.5	0.077343	133.5	0.0945282	133.5	-0.227325
133.6	25.8586	133.6	35.5062	133.6	13.4102	133.6	-0.0531273	133.6	-0.164841	133.6	-0.124207
133.7	25.9688	133.7	35.4375	133.7	13.6656	133.7	0.00390625	133.7	0.03125	133.7	-0.114838
133.8	26.2563	133.8	35.5828	133.8	13.5977	133.8	-0.170315	133.8	-0.0390625	133.8	-0.0921631
133.9	25.9672	133.9	35.4047	133.9	13.4797	133.9	-0.0546875	133.9	-0.103134	133.9	-0.326538
134	25.9688	134	35.4437	134	13.5992	134	-0.191406	134	-0.136719	134	-0.0788879
134.1	25.9445	134.1	35.2258	134.1	13.3453	134.1	-0.142971	134.1	-0.0601654	134.1	-0.248413
134.2	26.1195	134.2	35.368	134.2	13.4188	134.2	-0.0273438	134.2	-0.0500031	134.2	-0.379669
134.3	26.3695	134.3	35.3359	134.3	13.386	134.3	-0.032814	134.3	0.0749969	134.3	0.0125122
134.4	26.3523	134.4	35.5313	134.4	13.3984	134.4	-0.0367203	134.4	-0.107819	134.4	-0.0421753
134.5	26.1961	134.5	35.4469	134.5	13.5391	134.5	-0.0890617	134.5	-0.10704	134.5	-0.148438
134.6	26.1055	134.6	35.6078	134.6	13.4047	134.6	0.0390625	134.6	-0.0296936	134.6	-0.2117
134.7	26.1852	134.7	35.5609	134.7	13.4352	134.7	-0.0140648	134.7	0.0140533	134.7	-0.261719
134.8	26.2633	134.8	35.65	134.8	13.3883	134.8	-0.0343742	134.8	-0.0992279	134.8	-0.203888
134.9	26.3883	134.9	35.7305	134.9	13.5844	134.9	-0.047657	134.9	-0.0804749	134.9	-0.188263
135	26.3266	135	35.8109	135	13.5742	135	-0.064846	135	-0.0718842	135	-0.207031
135.1	26.2953	135.1	35.8578	135.1	13.5953	135.1	-0.102345	135.1	-0.0984344	135.1	-0.102325
135.2	26.2844	135.2	35.9602	135.2	13.6735	135.2	-0.184376	135.2	-0.371872	135.2	-0.388275
135.3	26.4703	135.3	35.882	135.3	13.493	135.3	-0.16172	135.3	-0.0273438	135.3	-0.146088
135.4	26.3109	135.4	35.8883	135.4	13.657	135.4	0.015625	135.4	-0.0250092	135.4	-0.217163
135.5	26.3289	135.5	35.8563	135.5	13.5141	135.5	0.172657	135.5	-0.162506	135.5	-0.125763
135.6	26.4891	135.6	35.9891	135.6	13.5305	135.6	0.11797	135.6	-0.253906	135.6	-0.113281
135.7	26.3203	135.7	35.8641	135.7	13.5305	135.7	0.0406227	135.7	-0.132034	135.7	-0.103882
135.8	26.3867	135.8	35.9281	135.8	13.5735	135.8	0.061718	135.8	0.114838	135.8	-0.221863
135.9	26.5516	135.9	35.9555	135.9	13.7242	135.9	-0.0828133	135.9	-0.241409	135.9	-0.289063
136	26.6438	136	35.9063	136	13.5406	136	-0.00547028	136	-0.178909	136	-0.038269
136.1	26.5656	136.1	36.2195	136.1	13.5273	136.1	-0.142189	136.1	-0.164841	136.1	-0.178894
136.2	26.5414	136.2	36.2758	136.2	13.593	136.2	0.0171852	136.2	-0.0718842	136.2	-0.157806
136.3	26.3195	136.3	36.2102	136.3	13.5758	136.3	0.000782013	136.3	-0.0234375	136.3	-0.145294
136.4	26.3539	136.4	36.0852	136.4	13.5789	136.4	-0.0531273	136.4	-0.0195313	136.4	-0.174194
136.5	26.7008	136.5	36.1266	136.5	13.7195	136.5	-0.234375	136.5	-0.170319	136.5	-0.00231934
136.6	26.568	136.6	36.3375	136.6	13.5688	136.6	0.0890617	136.6	-0.0734406	136.6	-0.0390625
136.7	26.5328	136.7	36.2766	136.7	13.5844	136.7	-0.0757828	136.7	-0.0109406	136.7	0.0320435
136.8	26.6906	136.8	36.3945	136.8	13.9539	136.8	-0.182812	136.8	-0.305466	136.8	-0.163269
136.9	26.5523	136.9	36.4648	136.9	13.6914	136.9	0.0374985	136.9	-0.0164032	136.9	0.0570374
137	26.5711	137	36.4477	137	13.6758	137	-0.15625	137	0.0171814	137	-0.161713
137.1	26.6344	137.1	36.3359	137.1	13.9039	137.1	0.0335922	137.1	0.00390625	137.1	-0.03125
137.2	26.7336	137.2	36.5609	137.2	13.5781	137.2	0.110157	137.2	-0.0882874	137.2	-0.0218506
137.3	26.5609	137.3	36.5203	137.3	13.6969	137.3	-0.230469	137.3	0.0140533	137.3	-0.0664063
137.4	26.782	137.4	36.2898	137.4	13.6828	137.4	-0.189846	137.4	-0.0304718	137.4	-0.188263
137.5	26.7359	137.5	36.2078	137.5	13.5305	137.5	-0.0273438	137.5	-0.133591	137.5	-0.100769
137.6	26.8672	137.6	36.5039	137.6	13.5656	137.6	-0.172657	137.6	-0.195313	137.6	-0.0367126
137.7	26.5359	137.7	36.3445	137.7	13.7734	137.7	-0.150784	137.7	-0.278122	137.7	-0.115601
137.8	26.9992	137.8	36.4445	137.8	13.8039	137.8	0.0640602	137.8	-0.134384	137.8	0.0648499
137.9	26.9445	137.9	36.8367	137.9	13.618	137.9	-0.0539055	137.9	0.0265656	137.9	-0.0476379
138	26.8758	138	36.6836	138	13.6945	138	-0.275784	138	-0.25	138	-0.282806
138.1	26.6336	138.1	36.5414	138.1	13.6211	138.1	0.0484352	138.1	-0.349228	138.1	0.0211182
138.2	26.8445	138.2	36.5891	138.2	13.6735	138.2	0.0210915	138.2	-0.0375061	138.2	-0.293732
138.3	27.0414	138.3	36.6141	138.3	13.7195	138.3	-0.136719	138.3	-0.0406342	138.3	-0.265625
138.4	26.7563	138.4	36.7633	138.4	13.757	138.4	0.0570297	138.4	-0.116409	138.4	-0.188263
138.5	26.8984	138.5	36.7219	138.5	13.9047	138.5	-0.278126	138.5	-0.1586	138.5	-0.264832
138.6	26.8766	138.6	36.7656	138.6	13.7156	138.6	-0.146095	138.6	-0.342194	138.6	-0.332031
138.7	26.8859	138.7	36.875	138.7	13.7422	138.7	-0.217968	138.7	-0.179688	138.7	-0.144531
138.8	26.8477	138.8	36.7883	138.8	13.9258	138.8	-0.017189	138.8	-0.103912	138.8	-0.232788
138.9	27.1359	138.9	36.8273	138.9	13.6414	138.9	-0.178127	138.9	-0.0843811	138.9	-0.304688
139	27.0477	139	36.9992	139	13.9813	139	-0.185158	139	-0.0882874	139	0.00390625
139.1	27.1867	139.1	36.8305	139.1	13.8094	139.1	-0.19453	139.1	-0.271103	139.1	-0.207031
139.2	26.9695	139.2	36.975	139.2	14.0133	139.2	-0.0835953	139.2	-0.207809	139.2	-0.449982
139.3	26.857	139.3	37.0445	139.3	13.611	139.3	-0.135937	139.3	-0.296097	139.3	-0.239838
139.4	27.0547	139.4	37.0086	139.4	13.8734	139.4	0.0242195	139.4	-0.262497	139.4	-0.292175
139.5	27.0734	139.5	36.9688	139.5	13.8313	139.5	0.00624847	139.5	-0.234375	139.5	-0.462494
139.6	27.1664	139.6	37.1617	139.6	13.9336	139.6	-0.220314	139.6	-0.0437469	139.6	-0.111694
139.7	27.2891	139.7	37.0781	139.7	13.8539	139.7	0.0351563	139.7	-0.135162	139.7	-0.177338
139.8	27.2875	139.8	37.2375	139.8	13.9844	139.8	-0.0734367	139.8	-0.137497	139.8	-0.269531
139.9	26.9922	139.9	37.1172	139.9	13.6844	139.9	-0.0703125	139.9	-0.203125	139.9	-0.177338
140	27.1586	140	37.0734	140	14.1484	140	-0.371094	140	-0.0828094	140	-0.209351
140.1	27.0914	140.1	37.2156	140.1	13.9813	140.1	-0.0757828	140.1	-0.140625	140.1	-0.251556
140.2	27.1539	140.2	37.2867	140.2	13.9055	140.2	-0.125	140.2	-0.00390625	140.2	-0.205444
140.3	26.9875	140.3	37.3359	140.3	13.8383	140.3	-0.0109367	140.3	-0.172653	140.3	0.0836182
140.4	27.1094	140.4	37.4555	140.4	14.1406	140.4	-0.220314	140.4	-0.336716	140.4	-0.103119
140.5	27.2406	140.5	37.4742	140.5	14.111	140.5	0.044529	140.5	-0.00938416	140.5	-0.0992126
140.6	27.2008	140.6	37.4633	140.6	14.1703	140.6	-0.00937653	140.6	-0.121094	140.6	0.0539246
140.7	27.2688	140.7	37.5172	140.7	14.1266	140.7	-0.197659	140.7	-0.161728	140.7	-0.111694
140.8	27.3758	140.8	37.2445	140.8	13.9164	140.8	-0.0414085	140.8	-0.0718842	140.8	-0.0593567
140.9	27.4	140.9	37.4188	140.9	13.9899	140.9	-0.196877	140.9	-0.117966	140.9	-0.0984192
141	27.3094	141	37.3797	141	13.8117	141	-0.423439	141	-0.122665	141	-0.274994
141.1	27.4445	141.1	37.3359	141.1	13.9406	141.1	-0.292187	141.1	-0.316406	141.1	-0.332794
141.2	27.5086	141.2	37.4859	141.2	13.7109	141.2	-0.182812	141.2	-0.160934	141.2	-0.162476
141.3	27.4914	141.3	37.5844	141.3	13.8109	141.3	-0.0132828	141.3	-0.0101624	141.3	-0.462494
141.4	27.4398	141.4	37.5398	141.4	13.8453	141.4	-0.15469	141.4	-0.184372	141.4	-0.289063
141.5	27.4047	141.5	37.7656	141.5	13.9172	141.5	-0.0523453	141.5	-0.0960999	141.5	-0.2789
141.6	27.4586	141.6	37.7102	141.6	13.9141	141.6	-0.259377	141.6	-0.201569	141.6	-0.367188
141.7	27.4414	141.7	37.9109	141.7	14.0438	141.7	-0.207031	141.7	-0.305466	141.7	-0.398438
141.8	27.4406	141.8	37.5305	141.8	14.0617	141.8	0.0398445	141.8	-0.285934	141.8	-0.181244
141.9	27.5438	141.9	37.7422	141.9	13.907	141.9	-0.189846	141.9	-0.234375	141.9	-0.337494
142	27.6844	142	37.8312	142	13.8242	142	-0.244534	142	-0.234375	142	-0.443726
142.1	27.5578	142.1	37.9453	142.1	14.0438	142.1	0.00156021	142.1	-0.168747	142.1	-0.185913
142.2	27.5688	142.2	37.6937	142.2	14.0234	142.2	-0.147655	142.2	-0.299225	142.2	-0.314056
142.3	27.4828	142.3	37.7133	142.3	14.0914	142.3	-0.139065	142.3	-0.317184	142.3	-0.375
142.4	27.4477	142.4	37.8172	142.4	13.9391	142.4	-0.170315	142.4	-0.270309	142.4	-0.204681
142.5	27.5031	142.5	37.9234	142.5	13.8195	142.5	-0.118752	142.5	-0.153915	142.5	-0.4664
142.6	27.5297	142.6	37.9219	142.6	14.1664	142.6	-0.016407	142.6	-0.347656	142.6	-0.129669
142.7	27.5711	142.7	38.1828	142.7	14.0742	142.7	-0.135159	142.7	-0.400787	142.7	-0.162476
142.8	27.5844	142.8	38.1789	142.8	13.9891	142.8	-0.164845	142.8	-0.209381	142.8	-0.335938
142.9	27.6117	142.9	38.0586	142.9	14.1024	142.9	0.092968	142.9	-0.303131	142.9	-0.09375
143	27.6602	143	38.0844	143	14.2266	143	-0.196877	143	-0.328125	143	-0.28125
143.1	27.6539	143.1	38.1742	143.1	14.1852	143.1	-0.146095	143.1	-0.146881	143.1	-0.287476
143.2	27.4383	143.2	38.0531	143.2	13.8453	143.2	-0.262501	143.2	-0.139069	143.2	-0.210938
143.3	27.6164	143.3	38.0039	143.3	13.8531	143.3	-0.182034	143.3	-0.227341	143.3	-0.144531
143.4	27.7547	143.4	38.3148	143.4	13.9805	143.4	-0.092968	143.4	-0.198441	143.4	-0.298431
143.5	27.7602	143.5	38.1906	143.5	13.8922	143.5	-0.0226555	143.5	-0.178131	143.5	-0.190613
143.6	27.5859	143.6	38.1586	143.6	13.9305	143.6	-0.228909	143.6	-0.104691	143.6	-0.304688
143.7	27.9227	143.7	38.2992	143.7	13.9274	143.7	-0.0242195	143.7	-0.0890656	143.7	-0.0773315
143.8	27.8352	143.8	38.4469	143.8	14.1617	143.8	-0.0867195	143.8	-0.352341	143.8	-0.272644
143.9	27.8063	143.9	38.1648	143.9	14.1039	143.9	-0.289845	143.9	-0.414841	143.9	-0.427338
144	27.768	144	38.2727	144	14.0969	144	-0.143749	144	-0.241409	144	-0.181244
144.1	27.8477	144.1	38.3789	144.1	14.0086	144.1	-0.092968	144.1	-0.174225	144.1	-0.194519
144.2	27.9531	144.2	38.175	144.2	13.9102	144.2	-0.246094	144.2	-0.0273438	144.2	-0.132813
144.3	27.9164	144.3	38.057	144.3	14.0789	144.3	-0.328907	144.3	-0.0546875	144.3	-0.318726
144.4	27.9766	144.4	38.4156	144.4	14.0016	144.4	-0.280468	144.4	-0.287506	144.4	0.0718994
144.5	28.007	144.5	38.4641	144.5	14.0141	144.5	-0.300781	144.5	-0.159378	144.5	-0.257813
144.6	27.9891	144.6	38.793	144.6	14.0984	144.6	-0.244534	144.6	-0.257034	144.6	-0.471863
144.7	28.1008	144.7	38.5711	144.7	14.3867	144.7	-0.332031	144.7	-0.217972	144.7	-0.135925
144.8	28.0281	144.8	38.5375	144.8	14.1906	144.8	-0.181252	144.8	-0.0507813	144.8	-0.4328
144.9	28.0305	144.9	38.5992	144.9	13.9625	144.9	-0.0601578	144.9	-0.164063	144.9	-0.474976
145	28.1352	145	38.7516	145	14.1703	145	-0.047657	145	-0.396103	145	-0.232788
145.1	28.0711	145.1	38.7172	145.1	14.2172	145.1	-0.227345	145.1	-0.280472	145.1	-0.160919
145.2	27.9141	145.2	38.8219	145.2	14.1735	145.2	-0.214062	145.2	-0.300781	145.2	-0.565613
145.3	27.8016	145.3	38.7969	145.3	14.1742	145.3	-0.217968	145.3	-0.208603	145.3	-0.420288
145.4	27.9117	145.4	38.593	145.4	14.0938	145.4	-0.232815	145.4	-0.322662	145.4	-0.457794
145.5	28.1539	145.5	38.7969	145.5	14.1492	145.5	-0.169533	145.5	-0.243759	145.5	-0.316406
145.6	28.1875	145.6	38.7766	145.6	14.1914	145.6	-0.256252	145.6	-0.258591	145.6	-0.196075
145.7	28.0875	145.7	38.8672	145.7	14.2117	145.7	-0.34219	145.7	0.0343781	145.7	-0.419525
145.8	28.0367	145.8	39.0219	145.8	14.2461	145.8	-0.203907	145.8	-0.257034	145.8	-0.118744
145.9	28.3625	145.9	38.9211	145.9	14.3766	145.9	-0.105469	145.9	-0.354691	145.9	-0.155457
146	28.175	146	38.9234	146	14.4149	146	-0.19453	146	-0.125	146	-0.0617065
146.1	28.1969	146.1	38.8117	146.1	14.2523	146.1	-0.188282	146.1	-0.226563	146.1	-0.307007
146.2	28.3727	146.2	38.8563	146.2	14.1258	146.2	-0.24297	146.2	-0.240631	146.2	-0.369507
146.3	28.5945	146.3	39.0555	146.3	14.2961	146.3	-0.34922	146.3	-0.364059	146.3	-0.335938
146.4	28.3273	146.4	39.1422	146.4	14.3	146.4	-0.366405	146.4	-0.404694	146.4	-0.329681
146.5	28.0117	146.5	38.9422	146.5	14.2953	146.5	-0.394531	146.5	-0.318756	146.5	-0.46875
146.6	28.2086	146.6	38.9656	146.6	14.1789	146.6	-0.260159	146.6	-0.311722	146.6	-0.484375
146.7	28.4117	146.7	39.2852	146.7	14.0656	146.7	-0.0570335	146.7	-0.286728	146.7	-0.21405
146.8	28.2336	146.8	39.1172	146.8	14.25	146.8	-0.262501	146.8	-0.3125	146.8	-0.110138
146.9	28.3984	146.9	39.2	146.9	14.3594	146.9	-0.338284	146.9	-0.206253	146.9	-0.408569
147	28.4117	147	39.4266	147	14.5305	147	-0.364063	147	-0.417191	147	-0.542175
147.1	28.4125	147.1	39.4328	147.1	14.2531	147.1	-0.296875	147.1	-0.328903	147.1	-0.483582
147.2	28.3078	147.2	39.2148	147.2	14.325	147.2	-0.263283	147.2	-0.511719	147.2	-0.458588
147.3	28.1789	147.3	39.1422	147.3	14.3086	147.3	-0.236721	147.3	-0.204697	147.3	-0.498413
147.4	28.4359	147.4	39.3211	147.4	14.2875	147.4	-0.263283	147.4	-0.135162	147.4	-0.571075
147.5	28.3242	147.5	39.3289	147.5	14.2297	147.5	-0.301563	147.5	-0.342194	147.5	-0.355469
147.6	28.5039	147.6	39.3906	147.6	14.3313	147.6	-0.21875	147.6	-0.253128	147.6	-0.347656
147.7	28.3555	147.7	39.3766	147.7	14.4023	147.7	-0.135937	147.7	-0.182037	147.7	-0.303894
147.8	28.4367	147.8	39.4109	147.8	14.268	147.8	-0.0828133	147.8	-0.0773468	147.8	-0.363281
147.9	28.4883	147.9	39.3266	147.9	14.3391	147.9	-0.0671883	147.9	-0.235947	147.9	-0.3078
148	28.6008	148	39.3984	148	14.2516	148	-0.122658	148	-0.0749969	148	-0.289825
148.1	28.6617	148.1	39.5586	148.1	14.2734	148.1	-0.31953	148.1	-0.0921936	148.1	-0.232025
148.2	28.4367	148.2	39.6898	148.2	14.3398	148.2	-0.258595	148.2	-0.219528	148.2	-0.234375
148.3	28.3836	148.3	39.4234	148.3	14.4117	148.3	-0.265625	148.3	-0.401566	148.3	-0.353119
148.4	28.4188	148.4	39.65	148.4	14.3578	148.4	-0.356251	148.4	-0.146103	148.4	-0.487488
148.5	28.7359	148.5	39.65	148.5	14.1586	148.5	-0.321095	148.5	-0.195313	148.5	-0.348419
148.6	28.775	148.6	39.6367	148.6	14.4125	148.6	-0.146877	148.6	-0.401566	148.6	-0.287476
148.7	28.5305	148.7	39.6695	148.7	14.3477	148.7	-0.242188	148.7	-0.0109406	148.7	-0.342957
148.8	28.6141	148.8	39.9805	148.8	14.4594	148.8	-0.178127	148.8	-0.282028	148.8	-0.378113
148.9	28.4328	148.9	39.8211	148.9	14.6016	148.9	-0.253906	148.9	-0.0585938	148.9	-0.317963
149	28.6063	149	39.5859	149	14.3625	149	-0.21875	149	-0.276566	149	-0.478882
149.1	28.7695	149.1	39.7297	149.1	14.3945	149.1	-0.120312	149.1	-0.317978	149.1	-0.323425
149.2	28.6813	149.2	39.925	149.2	14.282	149.2	-0.125782	149.2	-0.245316	149.2	-0.176544
149.3	28.7	149.3	39.8016	149.3	14.2508	149.3	-0.377346	149.3	-0.217972	149.3	-0.3703
149.4	28.818	149.4	39.8289	149.4	14.5188	149.4	-0.389065	149.4	-0.412506	149.4	-0.33905
149.5	28.843	149.5	39.9297	149.5	14.3156	149.5	-0.215626	149.5	-0.329697	149.5	-0.429688
149.6	28.7484	149.6	39.9836	149.6	14.3086	149.6	-0.157814	149.6	-0.381256	149.6	-0.371857
149.7	28.775	149.7	39.9453	149.7	14.4305	149.7	-0.277344	149.7	-0.173447	149.7	-0.171875
149.8	28.8422	149.8	39.9719	149.8	14.5234	149.8	-0.13203	149.8	-0.161728	149.8	-0.270294
149.9	28.893	149.9	39.9937	149.9	14.532	149.9	-0.119534	149.9	-0.234375	149.9	-0.266388
150	28.7063	150	40.0711	150	14.4281	150	-0.338284	150	-0.456253	150	-0.349976
150.1	28.6508	150.1	39.9719	150.1	14.4367	150.1	-0.352345	150.1	-0.353912	150.1	-0.378113
150.2	28.8078	150.2	40.0203	150.2	14.3563	150.2	-0.077343	150.2	-0.193756	150.2	-0.527344
150.3	28.8648	150.3	39.9375	150.3	14.4172	150.3	-0.191406	150.3	-0.315628	150.3	-0.269531
150.4	28.9	150.4	39.9398	150.4	14.4375	150.4	-0.249218	150.4	-0.387497	150.4	-0.3703
150.5	28.9688	150.5	40.2117	150.5	14.4625	150.5	-0.107815	150.5	-0.360947	150.5	-0.325775
150.6	29.0328	150.6	40.3617	150.6	14.6086	150.6	-0.0546875	150.6	-0.214844	150.6	-0.395294
150.7	28.775	150.7	40.0922	150.7	14.5211	150.7	-0.267971	150.7	-0.267975	150.7	-0.459351
150.8	28.9227	150.8	40.2891	150.8	14.6891	150.8	-0.14922	150.8	-0.525787	150.8	-0.382813
150.9	28.8281	150.9	40.1781	150.9	14.5547	150.9	-0.400784	150.9	-0.378128	150.9	-0.511719
151	29.125	151	40.3242	151	14.6188	151	-0.28672	151	-0.132813	151	-0.549988
151.1	28.9555	151.1	40.3641	151.1	14.5859	151.1	-0.108593	151.1	-0.228134	151.1	-0.248413
151.2	28.8445	151.2	40.3797	151.2	14.5695	151.2	-0.327343	151.2	-0.285156	151.2	-0.24295
151.3	28.9313	151.3	40.3141	151.3	14.5852	151.3	-0.596096	151.3	-0.18985	151.3	-0.506226
151.4	29.157	151.4	40.407	151.4	14.6117	151.4	-0.216408	151.4	-0.16954	151.4	-0.328125
151.5	29.2172	151.5	40.3719	151.5	14.5891	151.5	-0.222656	151.5	-0.0609436	151.5	-0.176544
151.6	28.9742	151.6	40.3508	151.6	14.5578	151.6	-0.314846	151.6	-0.194534	151.6	-0.484375
151.7	29.0461	151.7	40.4781	151.7	14.5633	151.7	-0.09375	151.7	-0.43985	151.7	-0.237488
151.8	29.1883	151.8	40.4742	151.8	14.5102	151.8	-0.290627	151.8	-0.332809	151.8	-0.359375
151.9	29.1672	151.9	40.5805	151.9	14.7133	151.9	-0.475002	151.9	-0.464844	151.9	-0.567963
152	28.9688	152	40.3625	152	14.5446	152	-0.290627	152	-0.335938	152	-0.412476
152.1	29.0563	152.1	40.6688	152.1	14.7	152.1	-0.309376	152.1	-0.572662	152.1	-0.404663
152.2	29.0484	152.2	40.6359	152.2	14.593	152.2	-0.11797	152.2	-0.153122	152.2	-0.535156
152.3	29.257	152.3	40.6664	152.3	14.7703	152.3	-0.287502	152.3	-0.349228	152.3	-0.294525
152.4	29.2211	152.4	40.5945	152.4	14.7789	152.4	-0.245312	152.4	-0.428131	152.4	-0.133575
152.5	29.1984	152.5	40.6445	152.5	14.6672	152.5	-0.450001	152.5	-0.337509	152.5	-0.570313
152.6	29.05	152.6	40.6555	152.6	14.4492	152.6	-0.30547	152.6	-0.457809	152.6	-0.356232
152.7	29.25	152.7	40.5469	152.7	14.6649	152.7	-0.243752	152.7	-0.330475	152.7	-0.411713
152.8	29.3438	152.8	40.7789	152.8	14.4336	152.8	-0.129688	152.8	-0.457809	152.8	-0.433594
152.9	29.2523	152.9	40.7156	152.9	14.6039	152.9	-0.28828	152.9	-0.323441	152.9	-0.407806
153	29.2117	153	40.7391	153	14.5578	153	-0.256252	153	-0.221878	153	-0.299988
153.1	29.2703	153.1	40.7891	153.1	14.6555	153.1	-0.1875	153.1	-0.365631	153.1	-0.3078
153.2	29.3008	153.2	40.5023	153.2	14.5273	153.2	-0.327343	153.2	-0.546875	153.2	-0.460938
153.3	29.3383	153.3	40.8281	153.3	14.7281	153.3	-0.282032	153.3	-0.327347	153.3	-0.553101
153.4	29.3242	153.4	40.7539	153.4	14.5742	153.4	-0.297657	153.4	-0.366409	153.4	-0.487488
153.5	29.2539	153.5	40.9508	153.5	15.0117	153.5	-0.275784	153.5	-0.0867157	153.5	-0.518738
153.6	29.25	153.6	40.9859	153.6	14.7797	153.6	-0.0898438	153.6	-0.342972	153.6	-0.325775
153.7	29.2305	153.7	41.0336	153.7	14.8422	153.7	-0.141407	153.7	-0.4375	153.7	-0.241394
153.8	29.1945	153.8	40.8781	153.8	14.8492	153.8	-0.229687	153.8	-0.310944	153.8	-0.549194
153.9	29.4016	153.9	40.9641	153.9	14.6414	153.9	-0.55547	153.9	-0.298447	153.9	-0.640625
154	29.4125	154	41.1109	154	14.6141	154	-0.201565	154	-0.429688	154	-0.321075
154.1	29.55	154.1	41.0375	154.1	14.557	154.1	-0.127346	154.1	-0.444534	154.1	-0.545288
154.2	29.5305	154.2	41.1344	154.2	14.9742	154.2	-0.125	154.2	-0.358597	154.2	-0.514832
154.3	29.6617	154.3	40.9234	154.3	14.6664	154.3	-0.510937	154.3	-0.443756	154.3	-0.378113
154.4	29.3688	154.4	41.1461	154.4	14.643	154.4	-0.517971	154.4	-0.189072	154.4	-0.550781
154.5	29.3891	154.5	41.0602	154.5	14.6742	154.5	-0.366405	154.5	-0.288284	154.5	-0.539825
154.6	29.582	154.6	41.2109	154.6	14.8305	154.6	-0.432812	154.6	-0.382813	154.6	-0.319519
154.7	29.493	154.7	41.3359	154.7	14.7578	154.7	-0.159374	154.7	-0.186722	154.7	-0.338257
154.8	29.6742	154.8	41.5102	154.8	14.8711	154.8	-0.412502	154.8	-0.271881	154.8	-0.424988
154.9	29.5516	154.9	41.3828	154.9	15.1227	154.9	-0.364845	154.9	-0.0804749	154.9	-0.4375
155	29.375	155	41.6406	155	14.8633	155	-0.497658	155	-0.462509	155	-0.488281
155.1	29.4625	155.1	41.1414	155.1	14.8789	155.1	-0.241405	155.1	-0.5	155.1	-0.485138
155.2	29.5172	155.2	41.493	155.2	14.9719	155.2	-0.415627	155.2	-0.404694	155.2	-0.490601
155.3	29.6953	155.3	41.0844	155.3	14.761	155.3	-0.372658	155.3	-0.429688	155.3	-0.441406
155.4	30.0289	155.4	41.6695	155.4	14.8961	155.4	-0.316406	155.4	-0.503906	155.4	-0.420288
155.5	29.7359	155.5	41.4719	155.5	14.9281	155.5	-0.290627	155.5	-0.375	155.5	-0.529663
155.6	29.6633	155.6	41.6898	155.6	15.2195	155.6	-0.353909	155.6	-0.389069	155.6	-0.478882
155.7	29.4133	155.7	41.3664	155.7	14.8336	155.7	-0.407814	155.7	-0.289841	155.7	-0.371094
155.8	29.7203	155.8	41.357	155.8	15.1375	155.8	-0.309376	155.8	-0.211716	155.8	-0.368744
155.9	29.8047	155.9	41.6922	155.9	14.9086	155.9	-0.242188	155.9	-0.199219	155.9	-0.649994
156	29.843	156	41.6961	156	14.6867	156	-0.144531	156	-0.336716	156	-0.150757
156.1	29.8086	156.1	41.7125	156.1	15.1399	156.1	-0.46719	156.1	-0.446091	156.1	-0.49765
156.2	29.8188	156.2	41.7742	156.2	15.0727	156.2	-0.504688	156.2	-0.423447	156.2	-0.610931
156.3	29.6313	156.3	41.5477	156.3	15.1242	156.3	-0.298439	156.3	-0.160934	156.3	-0.364044
156.4	29.5664	156.4	41.5977	156.4	14.8352	156.4	-0.265625	156.4	-0.373444	156.4	-0.485931
156.5	29.8453	156.5	41.7852	156.5	14.7422	156.5	-0.41328	156.5	-0.254684	156.5	-0.40625
156.6	30.0805	156.6	41.7156	156.6	14.8164	156.6	-0.223438	156.6	-0.108597	156.6	-0.478119
156.7	29.9242	156.7	41.7828	156.7	14.6906	156.7	-0.348438	156.7	-0.400009	156.7	-0.292175
156.8	29.8352	156.8	41.6914	156.8	14.8305	156.8	-0.314064	156.8	-0.271103	156.8	-0.262482
156.9	29.7406	156.9	41.8766	156.9	14.8945	156.9	-0.372658	156.9	-0.267975	156.9	-0.5867
157	29.9852	157	41.9008	157	14.932	157	-0.240627	157	-0.499222	157	-0.453125
157.1	30.0922	157.1	41.7328	157.1	14.9977	157.1	-0.277344	157.1	-0.395309	157.1	-0.350769
157.2	29.9375	157.2	41.8062	157.2	14.9742	157.2	-0.377346	157.2	-0.396103	157.2	-0.294525
157.3	29.893	157.3	42.0164	157.3	15.1313	157.3	-0.44297	157.3	-0.277344	157.3	-0.5242
157.4	29.9875	157.4	42.2211	157.4	14.9992	157.4	-0.387501	157.4	-0.483597	157.4	-0.514038
157.5	29.7445	157.5	41.932	157.5	14.9899	157.5	-0.21172	157.5	-0.327347	157.5	-0.538269
157.6	29.8711	157.6	42.1328	157.6	14.9625	157.6	-0.246094	157.6	-0.469528	157.6	-0.542175
157.7	30.0922	157.7	42.1625	157.7	15.0313	157.7	-0.485939	157.7	-0.391403	157.7	-0.517181
157.8	30.1492	157.8	41.9758	157.8	15.1656	157.8	-0.339844	157.8	-0.248444	157.8	-0.419525
157.9	29.8781	157.9	42.307	157.9	14.9695	157.9	-0.415627	157.9	-0.259384	157.9	-0.351563
158	29.9898	158	42.1266	158	15.1656	158	-0.425781	158	-0.459381	158	-0.621857
158.1	30.0172	158.1	42.1078	158.1	14.9438	158.1	-0.239063	158.1	-0.567184	158.1	-0.398438
158.2	29.993	158.2	42.0742	158.2	14.8492	158.2	-0.177345	158.2	-0.432816	158.2	-0.442963
158.3	30.0914	158.3	42.1352	158.3	15.0742	158.3	-0.342968	158.3	-0.284378	158.3	-0.499207
158.4	30.1078	158.4	42.3141	158.4	14.9977	158.4	-0.378124	158.4	-0.407822	158.4	-0.444519
158.5	30.0672	158.5	42.475	158.5	14.85	158.5	-0.488281	158.5	-0.348434	158.5	-0.539825
158.6	29.9227	158.6	42.3	158.6	15.2438	158.6	-0.629688	158.6	-0.54454	158.6	-0.774994
158.7	30.0633	158.7	42.0977	158.7	15.0359	158.7	-0.481251	158.7	-0.434372	158.7	-0.574982
158.8	30.1258	158.8	42.2625	158.8	15.0391	158.8	-0.252346	158.8	-0.204697	158.8	-0.677338
158.9	30.3641	158.9	42.4656	158.9	15.1203	158.9	-0.360157	158.9	-0.358597	158.9	-0.539825
159	30.1984	159	42.4523	159	15.0617	159	-0.434376	159	-0.282028	159	-0.303894
159.1	30.0445	159.1	42.4422	159.1	15.118	159.1	-0.520313	159.1	-0.53125	159.1	-0.458588
159.2	30.1156	159.2	42.5219	159.2	15.4094	159.2	-0.706249	159.2	-0.609375	159.2	-0.607788
159.3	30.0133	159.3	42.2141	159.3	15.1969	159.3	-0.335938	159.3	-0.564072	159.3	-0.502319
159.4	30.0086	159.4	42.3703	159.4	14.8953	159.4	-0.243752	159.4	-0.464066	159.4	-0.637482
159.5	30.2164	159.5	42.4875	159.5	14.9774	159.5	-0.304688	159.5	-0.182816	159.5	-0.549988
159.6	30.1672	159.6	42.5187	159.6	15.1102	159.6	-0.481251	159.6	-0.267975	159.6	-0.424988
159.7	29.9391	159.7	42.6906	159.7	15.0359	159.7	-0.523438	159.7	-0.483597	159.7	-0.21875
159.8	30.1367	159.8	42.668	159.8	15.3328	159.8	-0.407814	159.8	-0.616409	159.8	-0.448425
159.9	30.2672	159.9	42.5867	159.9	15.0273	159.9	-0.405468	159.9	-0.573441	159.9	-0.71405
160	30.4547	160	42.4945	160	15.1867	160	-0.387501	160	-0.578125	160	-0.729675
160.1	30.2531	160.1	42.5203	160.1	15.0992	160.1	-0.355469	160.1	-0.376572	160.1	-0.576538
160.2	30.2898	160.2	42.6047	160.2	15.011	160.2	-0.501564	160.2	-0.168747	160.2	-0.660919
160.3	30.3305	160.3	42.6414	160.3	15.0242	160.3	-0.489063	160.3	-0.282822	160.3	-0.493744
160.4	30.3227	160.4	42.6211	160.4	15.1438	160.4	-0.515625	160.4	-0.542191	160.4	-0.457794
160.5	29.9813	160.5	42.4305	160.5	15.0156	160.5	-0.507813	160.5	-0.439072	160.5	-0.553894
160.6	30.3016	160.6	42.732	160.6	15.0383	160.6	-0.31953	160.6	-0.348434	160.6	-0.660919
160.7	30.3711	160.7	42.8016	160.7	14.9359	160.7	-0.445313	160.7	-0.339844	160.7	-0.337494
160.8	30.4805	160.8	42.8875	160.8	14.9797	160.8	-0.419533	160.8	-0.163284	160.8	-0.623413
160.9	30.4836	160.9	42.7891	160.9	15.2961	160.9	-0.520313	160.9	-0.427353	160.9	-0.553894
161	30.4273	161	43.0031	161	15.2148	161	-0.74844	161	-0.594528	161	-0.414825
161.1	30.2844	161.1	42.725	161.1	15.0945	161.1	-0.521095	161.1	-0.417191	161.1	-0.399994
161.2	30.3336	161.2	42.9008	161.2	15.3024	161.2	-0.547657	161.2	-0.532822	161.2	-0.639832
161.3	30.4125	161.3	42.9094	161.3	15.0875	161.3	-0.285938	161.3	-0.435165	161.3	-0.672638
161.4	30.5156	161.4	42.9602	161.4	15.0086	161.4	-0.46875	161.4	-0.34375	161.4	-0.469513
161.5	30.3461	161.5	43.0211	161.5	15.2547	161.5	-0.43594	161.5	-0.306259	161.5	-0.463257
161.6	30.7602	161.6	43.107	161.6	15.3539	161.6	-0.34922	161.6	-0.625778	161.6	-0.532013
161.7	30.4602	161.7	43.2266	161.7	15.225	161.7	-0.560158	161.7	-0.507034	161.7	-0.552338
161.8	30.4938	161.8	43.0047	161.8	15.3438	161.8	-0.407032	161.8	-0.525787	161.8	-0.8078
161.9	30.7398	161.9	43.1445	161.9	15.3703	161.9	-0.500782	161.9	-0.262497	161.9	-0.601563
162	30.5641	162	43.1609	162	15.2344	162	-0.453125	162	-0.354691	162	-0.665619
162.1	30.5648	162.1	43.0102	162.1	15.3078	162.1	-0.564846	162.1	-0.393753	162.1	-0.686707
162.2	30.4273	162.2	42.9937	162.2	15.2477	162.2	-0.514843	162.2	-0.411728	162.2	-0.690613
162.3	30.3086	162.3	43.1781	162.3	15.1781	162.3	-0.470314	162.3	-0.517975	162.3	-0.793732
162.4	30.6734	162.4	43.3891	162.4	15.2203	162.4	-0.367188	162.4	-0.250778	162.4	-0.59375
162.5	30.6844	162.5	43.1289	162.5	15.4039	162.5	-0.292969	162.5	-0.657028	162.5	-0.399994
162.6	30.5758	162.6	43.3055	162.6	15.4063	162.6	-0.578907	162.6	-0.432816	162.6	-0.610931
162.7	30.5344	162.7	43.1609	162.7	15.218	162.7	-0.557034	162.7	-0.514847	162.7	-0.440613
162.8	30.3984	162.8	43.3328	162.8	15.507	162.8	-0.535156	162.8	-0.54454	162.8	-0.561707
162.9	30.5359	162.9	43.2523	162.9	15.2492	162.9	-0.375	162.9	-0.588287	162.9	-0.500763
163	30.7852	163	43.0594	163	15.0563	163	-0.59922	163	-0.46875	163	-0.550781
163.1	30.7469	163.1	43.232	163.1	15.093	163.1	-0.369534	163.1	-0.278122	163.1	-0.525757
163.2	30.6898	163.2	43.4031	163.2	15.2484	163.2	-0.313282	163.2	-0.290634	163.2	-0.5914
163.3	30.7375	163.3	43.507	163.3	15.4445	163.3	-0.405468	163.3	-0.411728	163.3	-0.5867
163.4	30.668	163.4	43.407	163.4	15.5672	163.4	-0.510159	163.4	-0.483597	163.4	-0.535919
163.5	30.7242	163.5	43.3164	163.5	15.382	163.5	-0.53672	163.5	-0.521881	163.5	-0.749207
163.6	30.6406	163.6	43.193	163.6	15.0664	163.6	-0.348438	163.6	-0.712509	163.6	-0.605469
163.7	30.6656	163.7	43.4797	163.7	15.1703	163.7	-0.46875	163.7	-0.376572	163.7	-0.668732
163.8	30.7641	163.8	43.4664	163.8	15.1727	163.8	-0.375	163.8	-0.465622	163.8	-0.610138
163.9	30.818	163.9	43.7687	163.9	15.4555	163.9	-0.467968	163.9	-0.260162	163.9	-0.782806
164	30.8234	164	43.6508	164	15.2274	164	-0.363281	164	-0.577347	164	-0.625
164.1	30.7469	164.1	43.4805	164.1	15.2828	164.1	-0.571877	164.1	-0.640625	164.1	-0.52655
164.2	30.6227	164.2	43.5602	164.2	15.3516	164.2	-0.521877	164.2	-0.428131	164.2	-0.502319
164.3	30.7641	164.3	43.5438	164.3	15.2484	164.3	-0.237499	164.3	-0.410934	164.3	-0.84375
164.4	30.8672	164.4	43.6305	164.4	15.1281	164.4	-0.546875	164.4	-0.280472	164.4	-0.544525
164.5	30.9125	164.5	43.6414	164.5	15.1664	164.5	-0.647655	164.5	-0.384384	164.5	-0.553894
164.6	30.775	164.6	43.8344	164.6	15.2805	164.6	-0.594532	164.6	-0.724228	164.6	-0.528107
164.7	30.7422	164.7	43.7156	164.7	15.4078	164.7	-0.223438	164.7	-0.453125	164.7	-0.473419
164.8	30.6484	164.8	43.8164	164.8	15.1789	164.8	-0.346874	164.8	-0.431259	164.8	-0.678101
164.9	30.8305	164.9	43.6555	164.9	15.3516	164.9	-0.627346	164.9	-0.789841	164.9	-0.539825
165	30.8906	165	43.7313	165	15.3758	165	-0.369534	165	-0.353912	165	-0.599213
165.1	31.0617	165.1	44.0297	165.1	15.5266	165.1	-0.477345	165.1	-0.441406	165.1	-0.769531
165.2	30.9789	165.2	43.7789	165.2	15.2516	165.2	-0.618752	165.2	-0.532822	165.2	-0.670288
165.3	30.8375	165.3	43.7953	165.3	15.3227	165.3	-0.635159	165.3	-0.546875	165.3	-0.68045
165.4	30.782	165.4	43.5281	165.4	15.2321	165.4	-0.535938	165.4	-0.592972	165.4	-0.791382
165.5	30.8047	165.5	43.6695	165.5	15.1438	165.5	-0.457031	165.5	-0.366409	165.5	-0.561707
165.6	30.9055	165.6	43.9937	165.6	15.1078	165.6	-0.559376	165.6	-0.523438	165.6	-0.58905
165.7	30.8719	165.7	43.7836	165.7	15.2602	165.7	-0.496876	165.7	-0.560944	165.7	-0.529663
165.8	31.0172	165.8	43.8062	165.8	15.4078	165.8	-0.528126	165.8	-0.514069	165.8	-0.597656
165.9	31.0969	165.9	44.0352	165.9	15.2914	165.9	-0.603127	165.9	-0.628128	165.9	-0.753906
166	31.0961	166	43.8148	166	15.5469	166	-0.3125	166	-0.371872	166	-0.6828
166.1	31.0117	166.1	43.9617	166.1	15.4235	166.1	-0.64922	166.1	-0.389069	166.1	-0.798431
166.2	31.1797	166.2	43.8508	166.2	15.3156	166.2	-0.580471	166.2	-0.542191	166.2	-0.539063
166.3	31.0117	166.3	44.0797	166.3	15.4305	166.3	-0.542969	166.3	-0.415634	166.3	-0.382019
166.4	30.9531	166.4	44.0352	166.4	15.1625	166.4	-0.53125	166.4	-0.643753	166.4	-0.703888
166.5	30.8938	166.5	44.0578	166.5	15.4492	166.5	-0.518749	166.5	-0.440628	166.5	-0.612488
166.6	31	166.6	44.1219	166.6	15.3328	166.6	-0.558594	166.6	-0.514847	166.6	-0.522644
166.7	31.132	166.7	44.4414	166.7	15.6242	166.7	-0.456249	166.7	-0.157028	166.7	-0.690613
166.8	31.0734	166.8	44.268	166.8	15.5508	166.8	-0.503124	166.8	-0.403915	166.8	-0.513275
166.9	31.1383	166.9	44.2164	166.9	15.5797	166.9	-0.526562	166.9	-0.339066	166.9	-0.418732
167	31.2648	167	44.3766	167	15.4711	167	-0.631252	167	-0.529694	167	-0.686707
167.1	31.1813	167.1	44.2945	167.1	15.4594	167.1	-0.639843	167.1	-0.48204	167.1	-0.691406
167.2	31.05	167.2	44.2672	167.2	15.6039	167.2	-0.496876	167.2	-0.571884	167.2	-0.606232
167.3	31.1078	167.3	44.4492	167.3	15.3422	167.3	-0.464844	167.3	-0.511719	167.3	-0.563263
167.4	31.3086	167.4	44.4703	167.4	15.4609	167.4	-0.414845	167.4	-0.497665	167.4	-0.588257
167.5	31.3953	167.5	44.4453	167.5	15.5492	167.5	-0.532814	167.5	-0.34375	167.5	-0.641388
167.6	31.0852	167.6	44.2461	167.6	15.5977	167.6	-0.60078	167.6	-0.585938	167.6	-0.732788
167.7	31.1813	167.7	44.325	167.7	15.4375	167.7	-0.634377	167.7	-0.660156	167.7	-0.514038
167.8	31.243	167.8	44.4062	167.8	15.5305	167.8	-0.417969	167.8	-0.365631	167.8	-0.693726
167.9	31.3789	167.9	44.2859	167.9	15.4375	167.9	-0.3125	167.9	-0.5	167.9	-0.714844
168	31.1781	168	44.2773	168	15.2961	168	-0.303127	168	-0.553909	168	-0.596069
168.1	31.2344	168.1	44.4242	168.1	15.3789	168.1	-0.407032	168.1	-0.224228	168.1	-0.487488
168.2	31.1461	168.2	44.5133	168.2	15.3141	168.2	-0.668751	168.2	-0.456253	168.2	-0.762482
168.3	31.1383	168.3	44.6711	168.3	15.5453	168.3	-0.61797	168.3	-0.594528	168.3	-0.58905
168.4	31.2102	168.4	44.4414	168.4	15.4031	168.4	-0.414063	168.4	-0.472656	168.4	-0.833588
168.5	31.3039	168.5	44.575	168.5	15.3555	168.5	-0.527344	168.5	-0.563278	168.5	-0.717163
168.6	31.3492	168.6	44.7922	168.6	15.5735	168.6	-0.46875	168.6	-0.384384	168.6	-0.755463
168.7	31.5125	168.7	44.7047	168.7	15.5438	168.7	-0.550781	168.7	-0.364853	168.7	-0.500763
168.8	31.2852	168.8	44.5414	168.8	15.6742	168.8	-0.53828	168.8	-0.424225	168.8	-0.512482
168.9	31.3883	168.9	44.7867	168.9	15.5016	168.9	-0.540627	168.9	-0.577347	168.9	-0.601563
169	31.2766	169	44.5633	169	15.5805	169	-0.635159	169	-0.557816	169	-0.811707
169.1	31.0086	169.1	44.7313	169.1	15.3156	169.1	-0.485157	169.1	-0.565628	169.1	-0.452332
169.2	31.4445	169.2	44.6406	169.2	15.3235	169.2	-0.767971	169.2	-0.517197	169.2	-0.831238
169.3	31.5398	169.3	44.7578	169.3	15.4922	169.3	-0.575001	169.3	-0.614853	169.3	-0.578888
169.4	31.2875	169.4	44.6727	169.4	15.4414	169.4	-0.533596	169.4	-0.630478	169.4	-0.645294
169.5	31.3156	169.5	44.7375	169.5	15.5031	169.5	-0.628906	169.5	-0.489853	169.5	-0.957794
169.6	31.318	169.6	44.6773	169.6	15.4695	169.6	-0.578907	169.6	-0.65625	169.6	-0.707794
169.7	31.3891	169.7	44.6766	169.7	15.5492	169.7	-0.514843	169.7	-0.590622	169.7	-0.588257
169.8	31.4469	169.8	44.668	169.8	15.4563	169.8	-0.557034	169.8	-0.365631	169.8	-0.556244
169.9	31.6055	169.9	44.7375	169.9	15.543	169.9	-0.459377	169.9	-0.639847	169.9	-0.691406
170	31.5305	170	44.8867	170	15.4578	170	-0.611721	170	-0.43985	170	-0.71405
170.1	31.4484	170.1	44.7531	170.1	15.4219	170.1	-0.5625	170.1	-0.600784	170.1	-0.746094
170.2	31.4484	170.2	44.8539	170.2	15.6024	170.2	-0.402344	170.2	-0.373444	170.2	-0.764832
170.3	31.3836	170.3	44.4609	170.3	15.4039	170.3	-0.545315	170.3	-0.493759	170.3	-0.726563
170.4	31.4406	170.4	44.6492	170.4	15.3398	170.4	-0.732033	170.4	-0.436722	170.4	-0.645294
170.5	31.4906	170.5	44.7758	170.5	15.2922	170.5	-0.652344	170.5	-0.425781	170.5	-0.803894
170.6	31.7141	170.6	44.9773	170.6	15.5563	170.6	-0.640625	170.6	-0.736725	170.6	-0.857788
170.7	31.5695	170.7	45.0016	170.7	15.5305	170.7	-0.77422	170.7	-0.455475	170.7	-0.859375
170.8	31.5883	170.8	44.9453	170.8	15.4984	170.8	-0.453907	170.8	-0.560944	170.8	-0.632813
170.9	31.6484	170.9	44.9805	170.9	15.3711	170.9	-0.563282	170.9	-0.474228	170.9	-0.734375
171	31.6008	171	44.8984	171	15.457	171	-0.640625	171	-0.345322	171	-0.692169
171.1	31.4109	171.1	44.9055	171.1	15.6758	171.1	-0.667969	171.1	-0.482819	171.1	-0.360138
171.2	31.4852	171.2	45.1016	171.2	15.5008	171.2	-0.617188	171.2	-0.539841	171.2	-0.578125
171.3	31.4969	171.3	45.268	171.3	15.5586	171.3	-0.698437	171.3	-0.528915	171.3	-0.833588
171.4	31.7391	171.4	45.0039	171.4	15.7086	171.4	-0.491405	171.4	-0.536728	171.4	-0.856232
171.5	31.6281	171.5	45.0586	171.5	15.7148	171.5	-0.510937	171.5	-0.471878	171.5	-0.758575
171.6	31.4984	171.6	45.2719	171.6	15.418	171.6	-0.59219	171.6	-0.276566	171.6	-0.749207
171.7	31.4672	171.7	45.4352	171.7	15.6188	171.7	-0.464844	171.7	-0.319534	171.7	-0.710144
171.8	31.6414	171.8	45.2969	171.8	15.7992	171.8	-0.675781	171.8	-0.587509	171.8	-0.694519
171.9	31.6141	171.9	45.1594	171.9	15.6406	171.9	-0.747658	171.9	-0.497665	171.9	-0.731232
172	31.7469	172	45.3273	172	15.4734	172	-0.664063	172	-0.54454	172	-0.735138
172.1	31.5102	172.1	45.2141	172.1	15.3797	172.1	-0.429688	172.1	-0.558594	172.1	-0.883575
172.2	31.7523	172.2	45.3156	172.2	15.4266	172.2	-0.557812	172.2	-0.523438	172.2	-0.803101
172.3	31.8086	172.3	45.25	172.3	15.3484	172.3	-0.619534	172.3	-0.460938	172.3	-0.881226
172.4	31.8813	172.4	45.4125	172.4	15.6445	172.4	-0.676563	172.4	-0.400787	172.4	-0.764038
172.5	31.9406	172.5	45.2172	172.5	15.6344	172.5	-0.74297	172.5	-0.720322	172.5	-0.910156
172.6	31.9641	172.6	45.1281	172.6	15.5446	172.6	-0.514843	172.6	-0.673447	172.6	-0.824982
172.7	31.9797	172.7	45.2258	172.7	15.4969	172.7	-0.557812	172.7	-0.696091	172.7	-0.86795
172.8	31.8273	172.8	45.4094	172.8	15.6766	172.8	-0.478909	172.8	-0.341415	172.8	-0.9664
172.9	31.9539	172.9	45.35	172.9	15.4539	172.9	-0.617188	172.9	-0.435165	172.9	-0.778107
173	31.8289	173	45.6938	173	15.7711	173	-0.664063	173	-0.640625	173	-0.625763
173.1	31.7547	173.1	45.3414	173.1	15.65	173.1	-0.659374	173.1	-0.623444	173.1	-0.932007
173.2	31.7695	173.2	45.4984	173.2	15.8773	173.2	-0.735939	173.2	-0.737503	173.2	-0.980469
173.3	31.7961	173.3	45.4219	173.3	15.6227	173.3	-0.414063	173.3	-0.534378	173.3	-0.827332
173.4	31.8883	173.4	45.7266	173.4	15.6836	173.4	-0.642189	173.4	-0.386719	173.4	-0.6828
173.5	32.0063	173.5	45.6914	173.5	15.5742	173.5	-0.481251	173.5	-0.464844	173.5	-0.764038
173.6	31.9336	173.6	45.5937	173.6	15.8359	173.6	-0.60078	173.6	-0.396881	173.6	-0.627319
173.7	31.893	173.7	45.6789	173.7	15.6563	173.7	-0.714844	173.7	-0.810165	173.7	-0.824219
173.8	31.8523	173.8	45.8508	173.8	15.8992	173.8	-0.678905	173.8	-0.653915	173.8	-0.80545
173.9	31.9109	173.9	45.4914	173.9	15.6766	173.9	-0.415627	173.9	-0.636719	173.9	-0.934357
174	31.9461	174	45.7516	174	15.4813	174	-0.568752	174	-0.547653	174	-0.904663
174.1	31.918	174.1	45.7891	174.1	15.5609	174.1	-0.503124	174.1	-0.677353	174.1	-0.907806
174.2	32.0305	174.2	45.8445	174.2	15.6641	174.2	-0.570313	174.2	-0.539841	174.2	-0.715607
174.3	32	174.3	45.9008	174.3	15.8039	174.3	-0.507813	174.3	-0.624222	174.3	-0.56015
174.4	31.9164	174.4	45.8062	174.4	15.8492	174.4	-0.626564	174.4	-0.730469	174.4	-0.764832
174.5	31.8141	174.5	45.7367	174.5	15.7055	174.5	-0.714062	174.5	-0.614853	174.5	-0.990601
174.6	32.0102	174.6	45.8508	174.6	15.7086	174.6	-0.528908	174.6	-0.371094	174.6	-0.813263
174.7	32.1383	174.7	45.8391	174.7	15.5867	174.7	-0.334377	174.7	-0.367966	174.7	-0.670288
174.8	31.9219	174.8	45.843	174.8	15.7859	174.8	-0.426563	174.8	-0.494537	174.8	-0.665619
174.9	32.0031	174.9	45.9625	174.9	15.743	174.9	-0.558594	174.9	-0.738281	174.9	-0.792969
175	32.1258	175	45.9336	175	15.932	175	-0.626564	175	-0.60704	175	-0.881226
175.1	32.0078	175.1	45.6656	175.1	15.7891	175.1	-0.714062	175.1	-0.610947	175.1	-0.7742
175.2	32.0938	175.2	45.7719	175.2	15.8109	175.2	-0.482033	175.2	-0.582809	175.2	-0.653107
175.3	32.0242	175.3	45.7742	175.3	15.6071	175.3	-0.600002	175.3	-0.660156	175.3	-0.794525
175.4	32.0969	175.4	45.9477	175.4	15.7297	175.4	-0.465626	175.4	-0.508591	175.4	-0.760132
175.5	32.0922	175.5	46.0477	175.5	15.8531	175.5	-0.91172	175.5	-0.428131	175.5	-1.00937
175.6	32.3203	175.6	46.2086	175.6	15.9016	175.6	-0.664845	175.6	-0.495316	175.6	-0.535156
175.7	32.0461	175.7	45.9375	175.7	15.7172	175.7	-0.576565	175.7	-0.474228	175.7	-0.721863
175.8	32.1133	175.8	45.9445	175.8	15.6289	175.8	-0.496094	175.8	-0.586716	175.8	-0.657013
175.9	32.2211	175.9	45.9547	175.9	15.7313	175.9	-0.615627	175.9	-0.417969	175.9	-0.763275
176	32.175	176	46.1344	176	15.7406	176	-0.520313	176	-0.399216	176	-0.846069
176.1	32.2234	176.1	46.1047	176.1	15.7797	176.1	-0.621876	176.1	-0.584381	176.1	-0.8414
176.2	32.0617	176.2	45.9102	176.2	15.7781	176.2	-0.750782	176.2	-0.690628	176.2	-0.730469
176.3	31.9258	176.3	46.1898	176.3	15.5547	176.3	-0.789063	176.3	-0.473434	176.3	-0.5578
176.4	32.1156	176.4	46.2125	176.4	15.6578	176.4	-0.745312	176.4	-0.585159	176.4	-0.954681
176.5	32.1984	176.5	45.8164	176.5	15.7289	176.5	-0.525784	176.5	-0.572662	176.5	-0.780457
176.6	32.1219	176.6	46.3687	176.6	15.8164	176.6	-0.63203	176.6	-0.540634	176.6	-0.816406
176.7	32.1047	176.7	46.2211	176.7	15.7328	176.7	-0.514065	176.7	-0.799225	176.7	-0.821075
176.8	32.0711	176.8	46.3047	176.8	15.7985	176.8	-0.714844	176.8	-0.581253	176.8	-0.890625
176.9	32.143	176.9	46.0891	176.9	15.7813	176.9	-0.626564	176.9	-0.487503	176.9	-0.788269
177	32.3758	177	46.2383	177	15.8367	177	-0.592968	177	-0.510941	177	-0.710144
177.1	32.282	177.1	46.2281	177.1	15.7344	177.1	-0.601563	177.1	-0.880478	177.1	-0.690613
177.2	32.2047	177.2	46.2641	177.2	15.7719	177.2	-0.601563	177.2	-0.367188	177.2	-0.8367
177.3	32.0148	177.3	46.4336	177.3	15.6774	177.3	-0.77969	177.3	-0.572662	177.3	-0.881226
177.4	32.2609	177.4	46.1516	177.4	15.9336	177.4	-0.877346	177.4	-0.664063	177.4	-0.777344
177.5	32.3289	177.5	46.2383	177.5	15.8328	177.5	-0.739063	177.5	-0.580475	177.5	-0.642944
177.6	32.2664	177.6	46.2453	177.6	15.7266	177.6	-0.65469	177.6	-0.716415	177.6	-1.01172
177.7	32.3398	177.7	46.5961	177.7	15.7274	177.7	-0.59922	177.7	-0.676559	177.7	-0.645294
177.8	32.4766	177.8	46.5266	177.8	15.8688	177.8	-0.503124	177.8	-0.824219	177.8	-0.7789
177.9	32.4188	177.9	46.4641	177.9	16.0125	177.9	-0.478909	177.9	-0.704697	177.9	-0.947632
178	32.5344	178	46.2508	178	15.9305	178	-0.765625	178	-0.771103	178	-1.15311
178.1	32.3477	178.1	46.375	178.1	15.9094	178.1	-0.471096	178.1	-0.803131	178.1	-1.04764
178.2	32.2688	178.2	46.5273	178.2	15.7695	178.2	-0.549221	178.2	-0.713287	178.2	-0.960938
178.3	32.3484	178.3	46.4562	178.3	15.6094	178.3	-0.5	178.3	-0.553909	178.3	-0.953125
178.4	32.4023	178.4	46.4484	178.4	15.8914	178.4	-0.712502	178.4	-0.623444	178.4	-0.8078
178.5	32.5938	178.5	46.6344	178.5	16.0242	178.5	-0.733593	178.5	-0.641403	178.5	-0.886719
178.6	32.5945	178.6	46.5914	178.6	15.9242	178.6	-0.825001	178.6	-0.835938	178.6	-0.931244
178.7	32.5617	178.7	46.5734	178.7	16.0805	178.7	-0.739063	178.7	-0.701569	178.7	-0.752319
178.8	32.4664	178.8	46.707	178.8	16.0438	178.8	-0.628906	178.8	-0.696884	178.8	-0.707031
178.9	32.4813	178.9	46.5797	178.9	15.9727	178.9	-0.463284	178.9	-0.525787	178.9	-0.926544
179	32.5625	179	46.6836	179	15.9477	179	-0.619534	179	-0.553131	179	-0.855469
179.1	32.493	179.1	46.6711	179.1	16.0039	179.1	-0.424221	179.1	-0.657822	179.1	-0.628906
179.2	32.4117	179.2	46.7594	179.2	16.0516	179.2	-0.616405	179.2	-0.657028	179.2	-0.891388
179.3	32.3609	179.3	46.8648	179.3	15.9945	179.3	-0.787502	179.3	-0.503906	179.3	-1.05624
179.4	32.3961	179.4	46.6984	179.4	16.0922	179.4	-0.760159	179.4	-0.753128	179.4	-0.756226
179.5	32.45	179.5	46.7227	179.5	16.1453	179.5	-0.621094	179.5	-0.464066	179.5	-0.866394
179.6	32.6195	179.6	46.8094	179.6	16.0508	179.6	-0.729687	179.6	-0.525009	179.6	-0.815613
179.7	32.5156	179.7	46.8078	179.7	15.9172	179.7	-0.607815	179.7	-0.342194	179.7	-0.629669
179.8	32.7578	179.8	46.8258	179.8	15.9266	179.8	-0.817188	179.8	-0.818756	179.8	-0.921875
179.9	32.8414	179.9	46.9055	179.9	16.0414	179.9	-0.660156	179.9	-0.416412	179.9	-0.777344
180	32.7711	180	46.7625	180	15.9227	180	-0.525784	180	-0.664063	180	-0.871094
180.1	32.5688	180.1	46.7	180.1	15.9758	180.1	-0.858593	180.1	-0.873444	180.1	-0.842163
180.2	32.5578	180.2	46.7664	180.2	15.761	180.2	-0.761719	180.2	-0.619537	180.2	-0.792969
180.3	32.6789	180.3	46.843	180.3	15.6828	180.3	-0.573437	180.3	-0.720322	180.3	-0.910156
180.4	32.5711	180.4	46.9594	180.4	15.9852	180.4	-0.671875	180.4	-0.574219	180.4	-0.907013
180.5	32.5906	180.5	47.0641	180.5	16.0719	180.5	-0.639065	180.5	-0.592194	180.5	-0.799194
180.6	32.8367	180.6	47.1109	180.6	16.1195	180.6	-0.721874	180.6	-0.882034	180.6	-0.589844
180.7	32.657	180.7	46.9148	180.7	15.9477	180.7	-0.726563	180.7	-0.661728	180.7	-0.940613
180.8	32.8727	180.8	47.118	180.8	16.0774	180.8	-0.707813	180.8	-0.674225	180.8	-0.93045
180.9	32.5156	180.9	47.0336	180.9	16.05	180.9	-0.707031	180.9	-0.925781	180.9	-0.632813
181	32.8773	181	47.0898	181	16.2867	181	-0.853909	181	-0.579697	181	-1.16638
181.1	32.768	181.1	47.1875	181.1	16.0625	181.1	-0.579689	181.1	-0.714844	181.1	-0.844513
181.2	32.743	181.2	47.0148	181.2	16	181.2	-0.508595	181.2	-0.650009	181.2	-0.639038
181.3	32.6781	181.3	47.0969	181.3	16.0086	181.3	-0.650784	181.3	-0.728912	181.3	-0.739044
181.4	32.7617	181.4	47.3664	181.4	15.7781	181.4	-0.424221	181.4	-0.664063	181.4	-0.652344
181.5	32.8031	181.5	47.3195	181.5	15.8836	181.5	-0.496876	181.5	-0.622665	181.5	-0.810913
181.6	32.7648	181.6	47.3211	181.6	16.1219	181.6	-0.564064	181.6	-0.850784	181.6	-0.789825
181.7	32.632	181.7	47.1695	181.7	16.0656	181.7	-0.68047	181.7	-0.85704	181.7	-0.694519
181.8	32.825	181.8	47.2445	181.8	16.0531	181.8	-0.472656	181.8	-0.631256	181.8	-0.86795
181.9	32.8375	181.9	47.3539	181.9	15.9156	181.9	-0.674999	181.9	-0.535934	181.9	-0.871094
182	32.6625	182	47.2648	182	16.0524	182	-0.621876	182	-0.534378	182	-0.771088
182.1	32.7969	182.1	47.3578	182.1	16.1336	182.1	-0.760937	182.1	-0.5961	182.1	-0.628113
182.2	33.0109	182.2	47.5367	182.2	15.9938	182.2	-0.898438	182.2	-0.580475	182.2	-0.816406
182.3	32.8891	182.3	47.2484	182.3	16.1742	182.3	-0.77422	182.3	-0.487503	182.3	-0.808594
182.4	32.5297	182.4	47.0352	182.4	16.111	182.4	-0.795315	182.4	-0.590622	182.4	-0.639832
182.5	32.4445	182.5	46.8828	182.5	15.5508	182.5	-0.827343	182.5	-0.550003	182.5	-0.5914
182.6	32.5273	182.6	46.8508	182.6	15.3281	182.6	-0.533596	182.6	-0.591415	182.6	-0.702332
182.7	32.5516	182.7	46.8719	182.7	15.282	182.7	-0.596096	182.7	-0.578125	182.7	-0.574982
182.8	32.6109	182.8	46.7953	182.8	15.0735	182.8	-0.925781	182.8	-0.772659	182.8	-0.982788
182.9	32.193	182.9	46.6695	182.9	14.7281	182.9	-0.453125	182.9	-0.800781	182.9	-0.749207
183	31.0766	183	45.7852	183	14.1391	183	-0.473438	183	-0.642197	183	-0.861694
183.1	32.8938	183.1	47.143	183.1	15.4805	183.1	-0.71172	183.1	-0.682816	183.1	-0.879669
183.2	33.8117	183.2	47.5023	183.2	15.861	183.2	-0.546093	183.2	-0.682037	183.2	-0.913269
183.3	33.0938	183.3	47.8711	183.3	16.111	183.3	-0.664845	183.3	-0.59375	183.3	-0.933594
183.4	33.1344	183.4	48.0602	183.4	16.3164	183.4	-0.78125	183.4	-0.732819	183.4	-0.924194
183.5	32.1242	183.5	48.0656	183.5	16.557	183.5	-0.874218	183.5	-0.885162	183.5	-0.898438
183.6	32.7266	183.6	48.282	183.6	16.8719	183.6	-0.714844	183.6	-0.646103	183.6	-0.839844
183.7	32.8984	183.7	48.1258	183.7	16.8664	183.7	-0.885159	183.7	-0.716415	183.7	-0.985138
183.8	32.6086	183.8	47.2875	183.8	16.7258	183.8	-1.02578	183.8	-0.901566	183.8	-1.09451
183.9	32.8914	183.9	45.293	183.9	16.3727	183.9	-1.05391	183.9	-1.05391	183.9	-1.19452
184	32.7617	184	41.125	184	14.4258	184	-1.16484	184	-1.17578	184	-1.47186
184.1	32.6945	184.1	38.8961	184.1	12.2734	184.1	-1.39688	184.1	-1.21797	184.1	-1.50623
184.2	32.382	184.2	38.825	184.2	9.18985	184.2	-1.21563	184.2	-1.50157	184.2	-1.74139
184.3	32.507	184.3	43.7852	184.3	7.80392	184.3	-1.40937	184.3	-1.80078	184.3	-2.15311
184.4	32.2102	184.4	46.5523	184.4	9.5625	184.4	-3.14297	184.4	-2.67345	184.4	-3.42419
184.5	32.3938	184.5	47.2633	184.5	14.4633	184.5	-1.81406	184.5	-2.21719	184.5	-3.02029
184.6	32.4188	184.6	47.5312	184.6	16.1703	184.6	-0.803905	184.6	-2.04141	184.6	-2.70313
184.7	32.3813	184.7	47.4836	184.7	16.2227	184.7	-1.01328	184.7	-1.60547	184.7	-2.42578
184.8	32.4102	184.8	47.2008	184.8	16.5008	184.8	-1.04531	184.8	-1.37032	184.8	-2.0531
184.9	32.3773	184.9	47.2031	184.9	16.4438	184.9	-1.04844	184.9	-1.17813	184.9	-1.96796
185	32.0867	185	46.8945	185	16.0625	185	-1.26719	185	-0.737503	185	-1.82422
185.1	32.2813	185.1	46.9141	185.1	15.8984	185.1	-1.33281	185.1	-0.585938	185.1	-1.40155
185.2	32.2883	185.2	46.9648	185.2	15.875	185.2	-0.87344	185.2	-0.240631	185.2	-1.29919
185.3	32.2859	185.3	46.9687	185.3	15.6836	185.3	1.1664	185.3	1.21797	185.3	-1.09375
185.4	32.307	185.4	46.9914	185.4	15.5078	185.4	5.35859	185.4	1.08594	185.4	-0.294525
185.5	32.2	185.5	47.0648	185.5	15.7899	185.5	6.22266	185.5	1.00313	185.5	0.966431
185.6	32.0141	185.6	46.9	185.6	15.775	185.6	3.98438	185.6	0.681244	185.6	0.369537
185.7	31.8844	185.7	46.8109	185.7	15.768	185.7	1.42812	185.7	0.335159	185.7	0.191406
185.8	31.8336	185.8	46.6984	185.8	15.65	185.8	0.13203	185.8	0.0187531	185.8	0.182037
185.9	31.8992	185.9	46.8102	185.9	15.4344	185.9	-0.416409	185.9	-0.0304718	185.9	-0.317963
186	31.8477	186	46.8984	186	15.5531	186	-0.848438	186	0.450775	186	-0.323425
186.1	31.8523	186.1	46.7844	186.1	15.5078	186.1	-1.16094	186.1	3.40547	186.1	-0.0820313
186.2	31.4773	186.2	46.6938	186.2	15.4305	186.2	-1.52734	186.2	6.22343	186.2	1.19766
186.3	31.7203	186.3	46.6437	186.3	15.3492	186.3	-1.65391	186.3	6.31093	186.3	4.93048
186.4	31.8461	186.4	46.4633	186.4	15.3719	186.4	-1.78437	186.4	5.5453	186.4	7.81564
186.5	31.9094	186.5	46.325	186.5	15.3922	186.5	-1.66719	186.5	4.01485	186.5	7.96017
186.6	31.7211	186.6	46.3445	186.6	15.0578	186.6	-1.36875	186.6	3.18047	186.6	6.80313
186.7	31.6648	186.7	46.2062	186.7	14.8938	186.7	-1.40156	186.7	2.22421	186.7	5.37579
186.8	31.4898	186.8	46.2477	186.8	15.0477	186.8	-1.47656	186.8	1.33672	186.8	4.32422
186.9	31.5242	186.9	46.2687	186.9	14.9594	186.9	-1.34453	186.9	0.973434	186.9	3.29376
187	31.4906	187	46.2922	187	15.1805	187	-1.30547	187	0.338272	187	2.2547
187.1	31.3391	187.1	46.1336	187.1	14.7313	187.1	-1.74453	187.1	-0.172653	187.1	1.56564
187.2	31.3289	187.2	46.4594	187.2	14.8508	187.2	-1.54063	187.2	-0.414063	187.2	0.928131
187.3	31.3258	187.3	46.0664	187.3	14.8531	187.3	-1.38359	187.3	-0.332031	187.3	0.403931
187.4	31.2539	187.4	46.2602	187.4	14.9453	187.4	-1.41328	187.4	-0.430466	187.4	-0.0765381
187.5	31.1656	187.5	45.9133	187.5	14.8883	187.5	-1.2836	187.5	-0.765625	187.5	-0.138275
187.6	31.2852	187.6	45.9891	187.6	14.8484	187.6	-1.35078	187.6	-0.876572	187.6	-0.346069
187.7	31.393	187.7	45.9328	187.7	14.6828	187.7	-1.63047	187.7	-1.33516	187.7	-0.887482
187.8	31.3148	187.8	45.8383	187.8	14.8641	187.8	-1.3375	187.8	-1.30391	187.8	-1.14374
187.9	31.1961	187.9	45.918	187.9	14.6031	187.9	-1.40625	187.9	-1.25626	187.9	-1.17499
188	30.907	188	45.9445	188	14.5234	188	-1.31406	188	-1.40703	188	-1.53906
188.1	31.0992	188.1	45.8172	188.1	14.4461	188.1	-1.21875	188.1	-1.37422	188.1	-1.50546
188.2	30.9078	188.2	45.9937	188.2	14.55	188.2	-1.24531	188.2	-1.36328	188.2	-1.53046
188.3	30.85	188.3	45.743	188.3	14.5258	188.3	-1.30078	188.3	-1.42813	188.3	-1.65076
188.4	30.8648	188.4	45.7594	188.4	14.5383	188.4	-0.957813	188.4	-1.46094	188.4	-1.52344
188.5	30.9898	188.5	45.7055	188.5	14.4516	188.5	-1.2125	188.5	-1.45	188.5	-1.56091
188.6	30.8641	188.6	45.7445	188.6	14.4469	188.6	-1.18125	188.6	-1.36797	188.6	-1.8414
188.7	30.7367	188.7	45.4211	188.7	14.1774	188.7	-1.26016	188.7	-1.24767	188.7	-1.38437
188.8	30.7602	188.8	45.3742	188.8	14.1258	188.8	-1.13047	188.8	-1.31718	188.8	-1.55545
188.9	30.7586	188.9	45.4148	188.9	14.3055	188.9	-1.16094	188.9	-1.42735	188.9	-1.69296
189	30.7039	189	45.5086	189	14.1555	189	-0.950001	189	-1.19531	189	-1.59061
189.1	30.6305	189.1	45.3383	189.1	14.2297	189.1	-1.01641	189.1	-1.09923	189.1	-1.53748
189.2	30.7406	189.2	45.2977	189.2	14.2125	189.2	-1.23359	189.2	-1.07735	189.2	-1.51639
189.3	30.6039	189.3	45.1492	189.3	13.7688	189.3	-1.20078	189.3	-1.21953	189.3	-1.49921
189.4	30.7461	189.4	45.3703	189.4	13.7805	189.4	-1.11172	189.4	-1.34062	189.4	-1.5289
189.5	30.6602	189.5	45.3305	189.5	14.0867	189.5	-1.27344	189.5	-1.38516	189.5	-1.87265
189.6	30.5305	189.6	45.1938	189.6	14.068	189.6	-1.21016	189.6	-1.36015	189.6	-1.86328
189.7	30.3836	189.7	45.1789	189.7	13.775	189.7	-0.903126	189.7	-1.18672	189.7	-1.7164
189.8	30.4453	189.8	44.9367	189.8	13.9852	189.8	-1.05469	189.8	-1.24141	189.8	-1.78436
189.9	30.5797	189.9	45.1297	189.9	13.8992	189.9	-1.07422	189.9	-1.33125	189.9	-1.77264
190	30.5133	190	45.0258	190	13.7414	190	-1.30703	190	-1.51953	190	-1.83124
190.1	30.4141	190.1	44.8227	190.1	13.8766	190.1	-1.17422	190.1	-1.3875	190.1	-2.05701
190.2	30.5406	190.2	45.1773	190.2	13.9117	190.2	-1.21875	190.2	-1.38126	190.2	-1.91171
190.3	30.2789	190.3	44.8609	190.3	13.9438	190.3	-1.15937	190.3	-1.41954	190.3	-1.75391
190.4	30.2602	190.4	44.8945	190.4	14.0063	190.4	-1.27969	190.4	-1.18359	190.4	-1.95779
190.5	30.2461	190.5	44.6906	190.5	13.6523	190.5	-1.20703	190.5	-1.39766	190.5	-1.97888
190.6	30.1484	190.6	44.7125	190.6	13.5906	190.6	-1.33047	190.6	-1.34923	190.6	-1.85077
190.7	30.2063	190.7	44.6766	190.7	13.4789	190.7	-1.23672	190.7	-1.45079	190.7	-1.98514
190.8	30.1898	190.8	45.0984	190.8	13.5735	190.8	-1.14375	190.8	-1.56876	190.8	-2.00467
190.9	30.3	190.9	44.6266	190.9	13.7219	190.9	-1.21797	190.9	-1.63126	190.9	-2.05859
191	30.2695	191	44.5867	191	13.643	191	-1.10156	191	-1.38438	191	-2.26563
191.1	30.3789	191.1	44.6492	191.1	13.5031	191.1	-1.04922	191.1	-1.59375	191.1	-2.03983
191.2	30.025	191.2	44.432	191.2	13.3781	191.2	-1.06328	191.2	-1.65079	191.2	-2.10388
191.3	30.1859	191.3	44.693	191.3	13.2946	191.3	-0.879688	191.3	-1.45079	191.3	-2.21875
191.4	30.0969	191.4	44.6891	191.4	13.3969	191.4	-1.00703	191.4	-1.50626	191.4	-2.06717
191.5	29.982	191.5	44.7109	191.5	13.5375	191.5	-0.821877	191.5	-1.52188	191.5	-2.25781
191.6	30.0469	191.6	44.5492	191.6	13.5781	191.6	-0.885937	191.6	-1.49219	191.6	-2.21484
191.7	29.6227	191.7	44.4492	191.7	13.1461	191.7	-0.94453	191.7	-1.52344	191.7	-2.04138
191.8	30.3719	191.8	44.525	191.8	13.4336	191.8	-1.23906	191.8	-1.63829	191.8	-2.19763
191.9	29.7766	191.9	44.3883	191.9	13.432	191.9	-1.05625	191.9	-1.61172	191.9	-2.20389
192	29.5508	192	44.3719	192	13.2133	192	-0.828907	192	-1.43282	192	-2.09766
192.1	29.9289	192.1	44.3031	192.1	13.1867	192.1	-0.928905	192.1	-1.6125	192.1	-2.22577
192.2	30.0148	192.2	44.2617	192.2	13.1227	192.2	-0.975002	192.2	-1.30859	192.2	-1.88593
192.3	29.8961	192.3	44.1961	192.3	13.3086	192.3	-0.884377	192.3	-1.31328	192.3	-2.07263
192.4	29.5102	192.4	43.9312	192.4	13.1906	192.4	-1.07656	192.4	-1.51563	192.4	-1.84921
192.5	29.6391	192.5	43.9969	192.5	13.1898	192.5	-1.08125	192.5	-1.84375	192.5	-2.29919
192.6	30.1867	192.6	44.5227	192.6	13.0227	192.6	-1.15625	192.6	-1.58125	192.6	-2.27576
192.7	29.9969	192.7	43.9687	192.7	13.0906	192.7	-1.04766	192.7	-1.46172	192.7	-2.53827
192.8	29.6109	192.8	44.2203	192.8	13.3516	192.8	-1.09687	192.8	-1.24532	192.8	-2.29843
192.9	29.843	192.9	44.3281	192.9	12.7836	192.9	-1.11563	192.9	-1.53125	192.9	-2.1203
193	29.9195	193	44.2812	193	13.4219	193	-0.932812	193	-1.58438	193	-2.02576
193.1	29.7523	193.1	44.2859	193.1	13.4688	193.1	-1.07813	193.1	-1.66093	193.1	-2.40234
193.2	29.5586	193.2	43.9906	193.2	13.1242	193.2	-0.575783	193.2	-1.61172	193.2	-2.15781
193.3	29.6602	193.3	44.3461	193.3	13.1383	193.3	-1.22031	193.3	-1.80469	193.3	-2.125
193.4	29.7148	193.4	44.3437	193.4	13.3531	193.4	-1.17031	193.4	-1.66173	193.4	-2.27185
193.5	29.5602	193.5	44.218	193.5	13.4922	193.5	-1.07344	193.5	-1.51094	193.5	-2.30545
193.6	29.7094	193.6	44.2	193.6	13.4383	193.6	-0.934376	193.6	-1.67188	193.6	-2.28827
193.7	30.0648	193.7	44.4375	193.7	13.3039	193.7	-0.939064	193.7	-1.81485	193.7	-2.21716
193.8	29.4703	193.8	44.493	193.8	13.7109	193.8	-1.18125	193.8	-1.83984	193.8	-2.47266
193.9	29.1219	193.9	44.0297	193.9	13.6906	193.9	-0.869534	193.9	-1.50548	193.9	-2.27966
194	29.4609	194	44.1969	194	13.5016	194	-0.674999	194	-1.45781	194	-2.20779
194.1	29.3695	194.1	44.3727	194.1	13.3695	194.1	-1.07813	194.1	-1.94609	194.1	-2.35703
194.2	29.3648	194.2	44.2164	194.2	13.5492	194.2	-1.04844	194.2	-1.73282	194.2	-2.28671
194.3	29.3695	194.3	44.1453	194.3	13.4789	194.3	-0.953907	194.3	-1.53906	194.3	-2.39453
194.4	29.4266	194.4	44.1508	194.4	13.4524	194.4	-0.763283	194.4	-1.28047	194.4	-2.04529
194.5	29.4055	194.5	44.2836	194.5	13.4117	194.5	-0.969532	194.5	-1.5164	194.5	-2.03046
194.6	29.4391	194.6	43.618	194.6	13.4	194.6	-1.19844	194.6	-1.74297	194.6	-2.2789
194.7	29.018	194.7	43.8078	194.7	13.2688	194.7	-1.06094	194.7	-1.17422	194.7	-2.3414
194.8	29.2539	194.8	43.7242	194.8	12.7703	194.8	-0.629688	194.8	-1.33203	194.8	-1.93359
194.9	29.0148	194.9	43.7719	194.9	13.1547	194.9	-0.828125	194.9	-1.31407	194.9	-1.73669
195	29.0898	195	43.782	195	13.1188	195	-0.391407	195	-1.06718	195	-2.04764
195.1	29.2961	195.1	43.8383	195.1	12.9875	195.1	-1.15078	195.1	-1.32344	195.1	-2.17343
195.2	29.1961	195.2	43.925	195.2	13.1344	195.2	-1.30625	195.2	-1.20781	195.2	-1.84686
195.3	28.9969	195.3	43.8594	195.3	13.1766	195.3	-0.824219	195.3	-1.38594	195.3	-1.75937
195.4	29.4055	195.4	43.7195	195.4	13.375	195.4	-1.20703	195.4	-1.40625	195.4	-1.89374
195.5	29.1711	195.5	43.6313	195.5	13.257	195.5	-1.00703	195.5	-1.10782	195.5	-1.84998
195.6	28.8664	195.6	43.6148	195.6	12.9664	195.6	-0.8125	195.6	-1.08907	195.6	-1.625
195.7	28.7961	195.7	43.5898	195.7	13.1234	195.7	-1.16719	195.7	-1.18126	195.7	-1.71796
195.8	29.3648	195.8	43.982	195.8	13.3242	195.8	-1.02344	195.8	-1.27266	195.8	-1.60623
195.9	29.2594	195.9	43.9883	195.9	13.1781	195.9	-0.803905	195.9	-1.95547	195.9	-1.83514
196	29.2328	196	43.8195	196	13.2813	196	-0.986721	196	-1.46562	196	-2.05859
196.1	29.2023	196.1	44.0187	196.1	13.2703	196.1	-0.991405	196.1	-1.53282	196.1	-2.38046
196.2	28.9016	196.2	43.8086	196.2	13.2	196.2	-1.01875	196.2	-1.43517	196.2	-1.75467
196.3	28.818	196.3	43.6914	196.3	13.4063	196.3	-1.08281	196.3	-1.28125	196.3	-2.04764
196.4	28.8172	196.4	43.7187	196.4	13.0078	196.4	-1.02656	196.4	-1.5211	196.4	-1.87732
196.5	28.7516	196.5	43.8789	196.5	12.9688	196.5	-0.996094	196.5	-1.51953	196.5	-1.80545
196.6	28.4609	196.6	44.0125	196.6	13.1992	196.6	-0.771877	196.6	-1.32579	196.6	-1.67029
196.7	28.2711	196.7	43.5164	196.7	13.1008	196.7	-0.765625	196.7	-1.16406	196.7	-1.96951
196.8	28.6594	196.8	43.4242	196.8	13.136	196.8	-0.753906	196.8	-1.12735	196.8	-1.8031
196.9	29.1344	196.9	43.0195	196.9	12.8375	196.9	-0.962502	196.9	-1.42188	196.9	-1.74609
197	29.0742	197	43.0781	197	12.8438	197	-0.956249	197	-1.33203	197	-1.90076
197.1	28.6445	197.1	42.8133	197.1	12.918	197.1	-1.075	197.1	-1.58907	197.1	-2.00232
197.2	28.4633	197.2	42.8664	197.2	12.6203	197.2	-0.803905	197.2	-1.33984	197.2	-1.76483
197.3	28.2211	197.3	42.6961	197.3	12.4461	197.3	-0.367188	197.3	-1.16954	197.3	-1.83826
197.4	28.5195	197.4	42.9312	197.4	12.2336	197.4	-0.46875	197.4	-1.11563	197.4	-1.82889
197.5	28.6734	197.5	43.0984	197.5	12.643	197.5	-0.752346	197.5	-1.40001	197.5	-1.88672
197.6	28.9016	197.6	43.3164	197.6	12.4406	197.6	-0.643749	197.6	-1.19688	197.6	-1.82108
197.7	28.8219	197.7	43.3563	197.7	12.5859	197.7	-0.96719	197.7	-1.41093	197.7	-1.75076
197.8	28.7672	197.8	43.3297	197.8	13.3781	197.8	-0.933594	197.8	-1.14453	197.8	-1.64609
197.9	28.7227	197.9	43.1383	197.9	13.2211	197.9	-0.958595	197.9	-0.956253	197.9	-1.75623
198	28.3523	198	42.9945	198	12.8422	198	-1.05703	198	-0.796875	198	-1.94843
198.1	28.7641	198.1	43.0492	198.1	12.8414	198.1	-1.1586	198.1	-1.06407	198.1	-1.66638
198.2	28.693	198.2	43.4469	198.2	12.5524	198.2	-0.842968	198.2	-1.09142	198.2	-1.0867
198.3	28.4859	198.3	43.493	198.3	12.9633	198.3	-0.848438	198.3	-1.44376	198.3	-1.70389
198.4	28.4961	198.4	43.4648	198.4	13.3078	198.4	-0.830471	198.4	-1.61328	198.4	-1.72266
198.5	28.425	198.5	43.3367	198.5	13.2109	198.5	-0.852345	198.5	-1.66641	198.5	-2.07263
198.6	28.232	198.6	43.3289	198.6	13.1438	198.6	-0.700783	198.6	-1.81407	198.6	-2.125
198.7	28.3258	198.7	42.8609	198.7	12.9445	198.7	-0.938282	198.7	-1.94218	198.7	-2.15701
198.8	28.5656	198.8	43.2219	198.8	13.0805	198.8	-0.995312	198.8	-1.81094	198.8	-2.29843
198.9	28.357	198.9	43.3695	198.9	12.7781	198.9	-0.635937	198.9	-1.52579	198.9	-2.22656
199	28.4273	199	43.0789	199	12.986	199	-0.58672	199	-1.48047	199	-2.14453
199.1	28.3234	199.1	42.993	199.1	13.132	199.1	-0.823437	199.1	-1.63594	199.1	-2.15857
199.2	28.0156	199.2	42.7281	199.2	12.6438	199.2	-0.493752	199.2	-1.45547	199.2	-1.64374
199.3	28.4328	199.3	42.9961	199.3	12.7797	199.3	-0.720314	199.3	-1.38985	199.3	-1.70703
199.4	28.643	199.4	42.7273	199.4	13.0078	199.4	-0.385937	199.4	-1.12187	199.4	-1.71014
199.5	28.2813	199.5	43.0867	199.5	12.9406	199.5	-0.684376	199.5	-1.3586	199.5	-1.88828
199.6	28.4195	199.6	43.2422	199.6	12.9328	199.6	-0.642189	199.6	-1.02734	199.6	-1.58124
199.7	28.2492	199.7	43.0867	199.7	13.0469	199.7	-0.771095	199.7	-0.84375	199.7	-1.58435
199.8	28.0961	199.8	42.7898	199.8	12.9289	199.8	-0.66172	199.8	-0.842972	199.8	-1.25232
199.9	28.2188	199.9	43.1523	199.9	12.7727	199.9	-0.696877	199.9	-0.851563	199.9	-1.24139
[truncated: 15,293 more rows]

## Sheet: Fig. 1e
Figure 1e

## Sheet: Fig. 1f
Figure 1f

## Sheet: Fig. 1g
Figure 1g

## Sheet: Fig.1i
Figure 1i

## Sheet: Fig.2a
Figure 2a

## Sheet: Fig.2b
Figure 2b

## Sheet: Fig.2c
Figure 2c

## Sheet: Fig.2d
Figure 2d

## Sheet: Fig.2f
Figure 2f

[truncated: 12 more sheets: Fig.2g, Fig.2h, Fig. 3a, Fig.3b, Fig.3c, Fig.3d, Fig.3e, f, Fig, S1, Fig. 3g, Fig.S2a, Fig.S2b, Fig.S3b, Fig.S3c]
